# Supplementary material for: Interactome of SARS-CoV-2 / nCoV19 modulated host proteins with computationally predicted PPIs
Source: Res Sq. 2020 May 13:rs.3.rs-28592. Preprint. [Version 1] doi: 10.21203/rs.3.rs-28592/v1 (PMC7336710; doi:10.21203/rs.3.rs-28592/v1)
Supplement: Supplement [file SupplementaryDataFileS1.xlsx]

## Sheet: Data File S1
Interactome of SARS-CoV-2 / nCoV19 modulated host proteins with computationally predicted PPIs
Supplementary Data File S1. List of proteins and protein-protein interactions in the host protein interactome: Computationally predicted interactors and interactions are indicated as “novel interactors” and “novel PPIs” respectively, whereas previously known interactors and interactions are shown as “known interactors” and “known PPIs”.

## Sheet: Proteins
Gene	Interactor type
MARK2	Host protein
MARK3	Host protein
SLC30A9	Host protein
GOLGB1	Host protein
PABPC4	Host protein
DCAF7	Host protein
ACSL3	Host protein
PRKAR2A	Host protein
ZYG11B	Host protein
NINL	Host protein
TCF12	Host protein
NPTX1	Host protein
DCAKD	Host protein
ALG5	Host protein
ERMP1	Host protein
RBM41	Host protein
GHITM	Host protein
SCCPDH	Host protein
NUP88	Host protein
LMAN2	Host protein
LARP4B	Host protein
DPH5	Host protein
SLC30A7	Host protein
TMED5	Host protein
SLU7	Host protein
HSBP1	Host protein
CSDE1	Host protein
NPC2	Host protein
SLC27A2	Host protein
ADAM9	Host protein
REEP6	Host protein
YIF1A	Host protein
RAB1A	Host protein
F2RL1	Host protein
LARP1	Host protein
BAG5	Host protein
CYB5R3	Host protein
GCC2	Host protein
NUTF2	Host protein
MYCBP2	Host protein
NIN	Host protein
DDX21	Host protein
SNIP1	Host protein
UBAP2	Host protein
REEP5	Host protein
AKAP9	Host protein
POLA2	Host protein
IDE	Host protein
FYCO1	Host protein
UGGT2	Host protein
G3BP1	Host protein
TLE3	Host protein
PLD3	Host protein
ATP6AP1	Host protein
HOOK1	Host protein
TARS2	Host protein
RAB2A	Host protein
IMPDH2	Host protein
FAM162A	Host protein
C1orf50	Host protein
USP13	Host protein
FAM8A1	Host protein
ZC3H18	Host protein
TUBGCP2	Host protein
UBXN8	Host protein
ERC1	Host protein
AP2M1	Host protein
CWC27	Host protein
MOV10	Host protein
SLC9A3R1	Host protein
TMEM97	Host protein
RAE1	Host protein
NEK9	Host protein
RALA	Host protein
RAB7A	Host protein
OS9	Host protein
RHOA	Host protein
STC2	Host protein
NUP54	Host protein
AES	Host protein
PRRC2B	Host protein
HDAC2	Host protein
DNMT1	Host protein
GOLGA2	Host protein
ECSIT	Host protein
SMOC1	Host protein
BZW2	Host protein
EDEM3	Host protein
FAR2	Host protein
ANO6	Host protein
NOL10	Host protein
TBCA	Host protein
ERLEC1	Host protein
SAAL1	Host protein
SBNO1	Host protein
GNG5	Host protein
MTCH1	Host protein
PSMD8	Host protein
FKBP7	Host protein
GOLGA7	Host protein
TIMM9	Host protein
CLCC1	Host protein
ZNF503	Host protein
FGFR1OP	Host protein
CCDC86	Host protein
EIF4H	Host protein
CEP350	Host protein
UBAP2L	Host protein
PRIM1	Host protein
SEPSECS	Host protein
FKBP15	Host protein
ZC3H7A	Host protein
MARK1	Host protein
PKP2	Host protein
PVR	Host protein
PLOD2	Host protein
GRPEL1	Host protein
NUP210	Host protein
HYOU1	Host protein
NLRX1	Host protein
MRPS5	Host protein
BRD4	Host protein
MRPS27	Host protein
MFGE8	Host protein
SRP72	Host protein
GOLGA3	Host protein
CHPF	Host protein
CEP68	Host protein
COMT	Host protein
TUBGCP3	Host protein
PRKAR2B	Host protein
GORASP1	Host protein
IL17RA	Host protein
GGCX	Host protein
FBN2	Host protein
ATP13A3	Host protein
PCSK6	Host protein
PPT1	Host protein
GPAA1	Host protein
ABCC1	Host protein
PDZD11	Host protein
SLC44A2	Host protein
RAB8A	Host protein
G3BP2	Host protein
ERGIC1	Host protein
AGPS	Host protein
SCAP	Host protein
CIT	Host protein
AASS	Host protein
SIL1	Host protein
SELENOS	Host protein
DDX10	Host protein
DCTPP1	Host protein
RAB14	Host protein
BCKDK	Host protein
PUSL1	Host protein
CEP250	Host protein
PLEKHF2	Host protein
MAT2B	Host protein
RPL36	Host protein
RAB10	Host protein
CLIP4	Host protein
SIRT5	Host protein
MAP7D1	Host protein
CHMP2A	Host protein
SCARB1	Host protein
PPIL3	Host protein
SUN2	Host protein
EXOSC5	Host protein
GIGYF2	Host protein
RTN4	Host protein
TLE1	Host protein
PLAT	Host protein
PTBP2	Host protein
NUP98	Host protein
AKAP8	Host protein
CRTC3	Host protein
RAP1GDS1	Host protein
SIGMAR1	Host protein
GDF15	Host protein
COL6A1	Host protein
TOR1A	Host protein
ARF6	Host protein
MIB1	Host protein
POFUT1	Host protein
EIF4E2	Host protein
AP2A2	Host protein
BRD2	Host protein
GNB1	Host protein
PLEKHA5	Host protein
RIPK1	Host protein
CENPF	Host protein
MRPS25	Host protein
AKAP8L	Host protein
TRIM59	Host protein
PDE4DIP	Host protein
MPHOSPH10	Host protein
DNAJC19	Host protein
STOM	Host protein
ATE1	Host protein
ACADM	Host protein
AATF	Host protein
NUP62	Host protein
CDK5RAP2	Host protein
ERP44	Host protein
CSNK2A2	Host protein
SRP54	Host protein
USP54	Host protein
ADAMTS1	Host protein
NEU1	Host protein
COQ8B	Host protein
KDELC1	Host protein
HEATR3	Host protein
PRIM2	Host protein
TAPT1	Host protein
CEP112	Host protein
KDELC2	Host protein
TMEM39B	Host protein
SLC25A21	Host protein
SDF2	Host protein
ZNF318	Host protein
QSOX2	Host protein
SLC30A6	Host protein
TRMT1	Host protein
WASHC4	Host protein
TIMM8B	Host protein
NDUFAF2	Host protein
NDFIP2	Host protein
INHBE	Host protein
THTPA	Host protein
RETREG3	Host protein
COLGALT1	Host protein
TIMM10B	Host protein
CISD3	Host protein
VPS39	Host protein
36951	Host protein
EMC1	Host protein
FKBP10	Host protein
CEP135	Host protein
FAM98A	Host protein
ZDHHC5	Host protein
ATP5MG	Host protein
PMPCB	Host protein
PIGS	Host protein
HECTD1	Host protein
CHPF2	Host protein
ALG11	Host protein
GFER	Host protein
DNAJC11	Host protein
ALG8	Host protein
FBN1	Host protein
GLA	Host protein
RRP9	Host protein
WFS1	Host protein
GRIPAP1	Host protein
MEPCE	Host protein
PCNT	Host protein
TIMM10	Host protein
ACAD9	Host protein
AAR2	Host protein
FOXRED2	Host protein
GGH	Host protein
PITRM1	Host protein
ETFA	Host protein
POR	Host protein
CNTRL	Host protein
TOMM70	Host protein
NAT14	Host protein
NDUFAF1	Host protein
NARS2	Host protein
DPY19L1	Host protein
PMPCA	Host protein
ELOB	Host protein
TM2D3	Host protein
TOR1AIP1	Host protein
EXOSC2	Host protein
MDN1	Host protein
EXOSC8	Host protein
AP3B1	Host protein
STOML2	Host protein
PIGO	Host protein
MRPS2	Host protein
RAB5C	Host protein
SRP19	Host protein
SPART	Host protein
EXOSC3	Host protein
LARP7	Host protein
NGLY1	Host protein
CYB5B	Host protein
TIMM29	Host protein
NDUFB9	Host protein
NUP58	Host protein
PABPC1	Host protein
RAB18	Host protein
ELOC	Host protein
PTGES2	Host protein
INTS4	Host protein
NGDN	Host protein
BCS1L	Host protein
JAKMIP1	Host protein
VPS11	Host protein
GCC1	Host protein
HMOX1	Host protein
GTF2F2	Host protein
NUP214	Host protein
RBX1	Host protein
TBK1	Host protein
LOX	Host protein
RNF41	Host protein
FBLN5	Host protein
MOGS	Host protein
CUL2	Host protein
POLA1	Host protein
RBM28	Host protein
ARL6IP6	Host protein
ATP1B1	Host protein
NSD2	Host protein
ERO1B	Host protein
ITGB1	Host protein
FASTKD5	Host protein
CSNK2B	Host protein
UPF1	Host protein
TYSND1	Host protein
TBKBP1	Host protein
GPX1	Host protein
MIPOL1	Host protein
ATP6V1A	Host protein
FBXL12	Host protein
PRKACA	Host protein
RDX	Host protein
SP100	Known interactor
EIF4B	Known interactor
TERF1	Known interactor
VKORC1	Known interactor
RPS20	Known interactor
RNF128	Known interactor
ZNF410	Known interactor
CYB5A	Known interactor
ICA1	Known interactor
ARHGEF9	Known interactor
KIF13B	Known interactor
SCEL	Known interactor
ADRA2A	Known interactor
SPEN	Known interactor
EIF4EBP1	Known interactor
MAX	Known interactor
CDK5	Known interactor
ATF2	Known interactor
NOTCH3	Known interactor
BMPR2	Known interactor
CEP70	Known interactor
TRIM38	Known interactor
RB1CC1	Known interactor
SIX1	Known interactor
FAM126B	Known interactor
EEF1B2	Known interactor
CNOT7	Known interactor
PATL1	Known interactor
MKNK2	Known interactor
XRCC6	Known interactor
XRN1	Known interactor
MED8	Known interactor
ETV1	Known interactor
VAV3	Known interactor
FOS	Known interactor
FBXO28	Known interactor
ABL2	Known interactor
TBX3	Known interactor
FRG1	Known interactor
ERBB3	Known interactor
NAP1L1	Known interactor
LGALS3	Known interactor
NR3C1	Known interactor
IFT20	Known interactor
AR	Known interactor
CUL5	Known interactor
NOA1	Known interactor
NEFL	Known interactor
RBBP4	Known interactor
TNFRSF10B	Known interactor
RHOB	Known interactor
VPS26A	Known interactor
QARS	Known interactor
GOLGA5	Known interactor
IKBIP	Known interactor
CLN8	Known interactor
PPP1R2	Known interactor
TOR1AIP2	Known interactor
PRKD2	Known interactor
VCP	Known interactor
MT2A	Known interactor
NME7	Known interactor
ABLIM1	Known interactor
LANCL1	Known interactor
STAT1	Known interactor
C19orf66	Known interactor
SAT1	Known interactor
MAP3K14	Known interactor
SQSTM1	Known interactor
UBE2L6	Known interactor
IFIT3	Known interactor
IFIT5	Known interactor
IRF7	Known interactor
PHF11	Known interactor
RAP1GAP	Known interactor
HGS	Known interactor
LCP1	Known interactor
PPIG	Known interactor
NAE1	Known interactor
DDAH2	Known interactor
CHMP2B	Known interactor
MIF4GD	Known interactor
ZCCHC7	Known interactor
CYCS	Known interactor
UBQLN1	Known interactor
MITD1	Known interactor
FRMD8	Known interactor
TCEA1	Known interactor
XRCC5	Known interactor
PTPRK	Known interactor
RGS10	Known interactor
PLD1	Known interactor
RBMS1	Known interactor
ABCD1	Known interactor
FGFR3	Known interactor
NPAS2	Known interactor
GAB1	Known interactor
BEX2	Known interactor
PRDM1	Known interactor
PIAS1	Known interactor
RAB5B	Known interactor
DAPK3	Known interactor
GNB4	Known interactor
DCPS	Known interactor
EPB41L4A	Known interactor
RASGRP3	Known interactor
EHMT2	Known interactor
ATXN7	Known interactor
PARD6B	Known interactor
SNF8	Known interactor
BAG6	Known interactor
DYNLT3	Known interactor
EIF4ENIF1	Known interactor
MXD1	Known interactor
CRIP2	Known interactor
SH3BP1	Known interactor
APPBP2	Known interactor
RALBP1	Known interactor
ARRB2	Known interactor
LAMB2	Known interactor
IRS1	Known interactor
DYNLT1	Known interactor
PPP2R5E	Known interactor
GRB10	Known interactor
RAB3IP	Known interactor
TCF19	Known interactor
TCF3	Known interactor
RPS27	Known interactor
ARMC8	Known interactor
SAMD4A	Known interactor
EAPP	Known interactor
CYP3A4	Known interactor
PCM1	Known interactor
KIAA0408	Known interactor
IDH1	Known interactor
BICD2	Known interactor
TLE2	Known interactor
KPNB1	Known interactor
UTP14C	Known interactor
EIF2S2	Known interactor
SEL1L	Known interactor
VIM	Known interactor
RBM17	Known interactor
SDCBP	Known interactor
SMAD2	Known interactor
FRA10AC1	Known interactor
DAAM1	Known interactor
PRKAB2	Known interactor
CCDC115	Known interactor
RPL27A	Known interactor
CHMP3	Known interactor
RFC1	Known interactor
CEBPG	Known interactor
SRC	Known interactor
ITSN1	Known interactor
ITPR3	Known interactor
RUFY1	Known interactor
EPOR	Known interactor
PRDX2	Known interactor
GLYCTK	Known interactor
SARNP	Known interactor
RAB22A	Known interactor
MITF	Known interactor
SPSB3	Known interactor
EXOC5	Known interactor
CYP2J2	Known interactor
TOR1B	Known interactor
CRCP	Known interactor
MUC1	Known interactor
COPS2	Known interactor
NOS1	Known interactor
ADH5	Known interactor
RNPS1	Known interactor
UBE2D3	Known interactor
ARL3	Known interactor
SYNJ1	Known interactor
IKZF3	Known interactor
PLEKHA6	Known interactor
EWSR1	Known interactor
USP4	Known interactor
CYP2C9	Known interactor
SRGAP1	Known interactor
PJA2	Known interactor
ATF7IP	Known interactor
VCAN	Known interactor
PROS1	Known interactor
NUP133	Known interactor
RPL5	Known interactor
BID	Known interactor
STX7	Known interactor
ADD1	Known interactor
C16orf45	Known interactor
CBX5	Known interactor
DALRD3	Known interactor
CCND1	Known interactor
TTC14	Known interactor
GPC4	Known interactor
AP2B1	Known interactor
JUN	Known interactor
CTBP1	Known interactor
SIK1	Known interactor
SH3D19	Known interactor
YIPF5	Known interactor
EPS8	Known interactor
KPNA3	Known interactor
CALCOCO2	Known interactor
RRAD	Known interactor
SPG21	Known interactor
CAV1	Known interactor
MBNL1	Known interactor
CACNA1B	Known interactor
MECP2	Known interactor
NFX1	Known interactor
PLEKHB1	Known interactor
EXOSC1	Known interactor
TXNDC17	Known interactor
CUL4A	Known interactor
MLX	Known interactor
DUSP23	Known interactor
EXOSC10	Known interactor
SEC11A	Known interactor
CDC42BPB	Known interactor
EXOC3	Known interactor
CIRBP	Known interactor
SHMT2	Known interactor
SUMO2	Known interactor
ANGPT2	Known interactor
BCL6	Known interactor
COL7A1	Known interactor
ZNHIT1	Known interactor
SERTAD1	Known interactor
NCF2	Known interactor
PLCB1	Known interactor
EXOC7	Known interactor
GATA2	Known interactor
AKAP11	Known interactor
KLF6	Known interactor
DAPK1	Known interactor
SOX4	Known interactor
DDB1	Known interactor
RAC1	Known interactor
ZMYM5	Known interactor
UPF3A	Known interactor
KRAS	Known interactor
DDX24	Known interactor
SMARCE1	Known interactor
RANBP2	Known interactor
HNRNPM	Known interactor
AZGP1	Known interactor
TGFBR1	Known interactor
EGFR	Known interactor
DHX9	Known interactor
LOXL1	Known interactor
RHOC	Known interactor
SNX5	Known interactor
PPARA	Known interactor
SGSM3	Known interactor
ASAP2	Known interactor
HIST1H1C	Known interactor
PI4K2A	Known interactor
CHM	Known interactor
TNF	Known interactor
RNF213	Known interactor
ANG	Known interactor
PDPK1	Known interactor
ARL6IP1	Known interactor
EIF5	Known interactor
UBE2E3	Known interactor
TADA2A	Known interactor
TRAFD1	Known interactor
KIAA1217	Known interactor
GJB1	Known interactor
RPL18A	Known interactor
NEBL	Known interactor
SKP1	Known interactor
IER3IP1	Known interactor
RHNO1	Known interactor
CREB1	Known interactor
HDAC1	Known interactor
CGGBP1	Known interactor
PPP1R12A	Known interactor
KRT6B	Known interactor
ALKBH3	Known interactor
CAMKK2	Known interactor
PTEN	Known interactor
SERPINB9	Known interactor
TNPO1	Known interactor
GNG10	Known interactor
MON1B	Known interactor
PAIP1	Known interactor
TPM1	Known interactor
BTF3	Known interactor
RABEP1	Known interactor
PRKAR1A	Known interactor
TRIO	Known interactor
CCDC92	Known interactor
PAK1	Known interactor
MIA2	Known interactor
EEF1G	Known interactor
PER1	Known interactor
FBXO25	Known interactor
NUDT3	Known interactor
ID2	Known interactor
PRPF31	Known interactor
CYP2C18	Known interactor
VTI1B	Known interactor
BAIAP2	Known interactor
TFAP2A	Known interactor
CALM1	Known interactor
VPS37C	Known interactor
UBE2K	Known interactor
APIP	Known interactor
TP53	Known interactor
QKI	Known interactor
RAB6A	Known interactor
RUNX1	Known interactor
LAMP1	Known interactor
LYPLA1	Known interactor
ATF4	Known interactor
PPP1CC	Known interactor
PPP2R1B	Known interactor
ADRB2	Known interactor
PIN4	Known interactor
TCEA2	Known interactor
NDRG1	Known interactor
RXRA	Known interactor
GPBP1	Known interactor
MDFI	Known interactor
PDZK1	Known interactor
RCN2	Known interactor
FBXL18	Known interactor
S100A13	Known interactor
ARFGEF2	Known interactor
RAB34	Known interactor
GSE1	Known interactor
NF2	Known interactor
SOX10	Known interactor
MSX1	Known interactor
NACC2	Known interactor
RSRC2	Known interactor
TMED2	Known interactor
ARHGAP1	Known interactor
XPO1	Known interactor
CBX1	Known interactor
SNTA1	Known interactor
MATR3	Known interactor
MAPKAPK2	Known interactor
CHMP1B	Known interactor
MAF1	Known interactor
MCM10	Known interactor
ID3	Known interactor
SEC13	Known interactor
PRPSAP1	Known interactor
HDAC4	Known interactor
DISC1	Known interactor
RAD23A	Known interactor
SPTBN1	Known interactor
TAOK1	Known interactor
LMO2	Known interactor
TOP2B	Known interactor
VPS41	Known interactor
RAB4A	Known interactor
FAM90A1	Known interactor
NEK2	Known interactor
CDC42	Known interactor
RAB8B	Known interactor
TICAM1	Known interactor
GDF9	Known interactor
THYN1	Known interactor
SNRPD2	Known interactor
PITPNA	Known interactor
MYEF2	Known interactor
LIPG	Known interactor
GYS1	Known interactor
ZMAT2	Known interactor
EEF1A1	Known interactor
DIAPH1	Known interactor
MOXD1	Known interactor
DNAJB11	Known interactor
UBE2I	Known interactor
PHLDA1	Known interactor
USP10	Known interactor
HIST2H2BE	Known interactor
DOCK7	Known interactor
ATP7A	Known interactor
APP	Known interactor
ANK3	Known interactor
SMG1	Known interactor
WWP1	Known interactor
RERE	Known interactor
PLAUR	Known interactor
FOXN3	Known interactor
ABI2	Known interactor
RASD1	Known interactor
GRB2	Known interactor
STX1A	Known interactor
MCPH1	Known interactor
EIF2B2	Known interactor
XPNPEP1	Known interactor
CSNK1E	Known interactor
HNRNPK	Known interactor
PPP2R1A	Known interactor
RPL13	Known interactor
ITGA2	Known interactor
MORF4L1	Known interactor
EIF2A	Known interactor
AP1M2	Known interactor
HSPB11	Known interactor
KCNE3	Known interactor
RGL2	Known interactor
TUBGCP4	Known interactor
GUSB	Known interactor
RFC2	Known interactor
TIMP2	Known interactor
FHL3	Known interactor
GNAI3	Known interactor
TSPAN4	Known interactor
PPFIA1	Known interactor
GABARAP	Known interactor
SPRED2	Known interactor
MPP5	Known interactor
PEBP1	Known interactor
SON	Known interactor
VPS35	Known interactor
AIFM1	Known interactor
SKIL	Known interactor
CASP7	Known interactor
COPS6	Known interactor
LTBP1	Known interactor
PIGF	Known interactor
VASP	Known interactor
ACOX1	Known interactor
GTF2I	Known interactor
CUL4B	Known interactor
PCBD1	Known interactor
ICMT	Known interactor
NAPA	Known interactor
GNA13	Known interactor
TNFAIP3	Known interactor
XPOT	Known interactor
ISCA2	Known interactor
JAG1	Known interactor
TXNDC9	Known interactor
TNIK	Known interactor
IGF1R	Known interactor
THRA	Known interactor
RAB11FIP4	Known interactor
YY1	Known interactor
PML	Known interactor
NR1D2	Known interactor
FSD2	Known interactor
TRAF3IP2	Known interactor
SMAD3	Known interactor
FAM114A1	Known interactor
AFF4	Known interactor
NEDD4L	Known interactor
FTH1	Known interactor
ROCK1	Known interactor
ACTN1	Known interactor
ITPKB	Known interactor
TGFA	Known interactor
RTN3	Known interactor
TP53BP2	Known interactor
EZR	Known interactor
SMCP	Known interactor
SFPQ	Known interactor
SRI	Known interactor
SOCS1	Known interactor
PIGT	Known interactor
ARHGAP32	Known interactor
PXN	Known interactor
LNX1	Known interactor
NAV1	Known interactor
ATP6V1D	Known interactor
GABARAPL1	Known interactor
PLXNA2	Known interactor
USP7	Known interactor
IK	Known interactor
CHCHD2	Known interactor
SHC3	Known interactor
POLR2J	Known interactor
ARF1	Known interactor
STT3A	Known interactor
NRAS	Known interactor
AKTIP	Known interactor
RPA1	Known interactor
RANBP9	Known interactor
PPP1CA	Known interactor
GNG12	Known interactor
UBE2W	Known interactor
HDAC6	Known interactor
RAD23B	Known interactor
DERL1	Known interactor
CANX	Known interactor
HLA-DPB1	Known interactor
ITGA1	Known interactor
TGM2	Known interactor
TNNT1	Known interactor
BIRC3	Known interactor
OIP5	Known interactor
ATXN1	Known interactor
SETDB1	Known interactor
SSR1	Known interactor
GTF2F1	Known interactor
ARHGAP35	Known interactor
SYT17	Known interactor
CALD1	Known interactor
TRIM74	Known interactor
ARL6IP4	Known interactor
REL	Known interactor
SERPINA5	Known interactor
IKBKB	Known interactor
PRR13	Known interactor
APPL2	Known interactor
SNCA	Known interactor
DDX20	Known interactor
TNIP1	Known interactor
RIPK4	Known interactor
GTF2A1	Known interactor
HSPA9	Known interactor
HNF1A	Known interactor
TSNAX	Known interactor
RBBP6	Known interactor
HIPK2	Known interactor
NADSYN1	Known interactor
SYTL1	Known interactor
CPD	Known interactor
SETD7	Known interactor
MGEA5	Known interactor
LRPAP1	Known interactor
ARNT	Known interactor
CAD	Known interactor
TCTEX1D2	Known interactor
GMFB	Known interactor
HIPK1	Known interactor
GNB5	Known interactor
DSC2	Known interactor
WAC	Known interactor
LAMTOR3	Known interactor
EN1	Known interactor
BLZF1	Known interactor
MTNR1A	Known interactor
AMFR	Known interactor
ZFAND5	Known interactor
APOBEC3G	Known interactor
FN1	Known interactor
YTHDC1	Known interactor
PPP1R16A	Known interactor
NKX3-1	Known interactor
PPP1CB	Known interactor
PPP1R9B	Known interactor
FKBP3	Known interactor
MCF2L	Known interactor
TDP2	Known interactor
ELAVL1	Known interactor
TRAF1	Known interactor
IQCE	Known interactor
BCL2L1	Known interactor
HNRNPC	Known interactor
USH1C	Known interactor
DDX19B	Known interactor
FIBP	Known interactor
CSNK1A1	Known interactor
DPF3	Known interactor
CSNK1D	Known interactor
PAWR	Known interactor
CDKN1C	Known interactor
NOTCH2NL	Known interactor
BACE1	Known interactor
UBE2R2	Known interactor
ZFP36	Known interactor
TSG101	Known interactor
HMGA2	Known interactor
MAGED1	Known interactor
PROM1	Known interactor
EIF3E	Known interactor
NR4A1	Known interactor
PELI1	Known interactor
OPTN	Known interactor
HLA-DQA1	Known interactor
SRP68	Known interactor
UTP14A	Known interactor
DSG2	Known interactor
TRPC1	Known interactor
MRPL20	Known interactor
ARL1	Known interactor
IQGAP1	Known interactor
ARID4A	Known interactor
ISCU	Known interactor
EIF3B	Known interactor
USP33	Known interactor
HIRIP3	Known interactor
MORF4L2	Known interactor
TTR	Known interactor
CAPN1	Known interactor
DAZAP2	Known interactor
CEP57	Known interactor
CDK6	Known interactor
EXOC4	Known interactor
AKAP13	Known interactor
RAP2A	Known interactor
CDK2AP2	Known interactor
ODF2	Known interactor
DIAPH3	Known interactor
LUC7L2	Known interactor
MATN2	Known interactor
CHML	Known interactor
PTMA	Known interactor
GEM	Known interactor
UBE2M	Known interactor
KDM6A	Known interactor
MBD3L2	Known interactor
ETFB	Known interactor
BRAP	Known interactor
BLVRB	Known interactor
NFKBIA	Known interactor
MBIP	Known interactor
PGRMC1	Known interactor
MBD4	Known interactor
SNX9	Known interactor
NSFL1C	Known interactor
TGOLN2	Known interactor
IKBKE	Known interactor
ACSS2	Known interactor
AKAP12	Known interactor
NDUFB10	Known interactor
EIF3A	Known interactor
GNAQ	Known interactor
TFRC	Known interactor
SIRT1	Known interactor
MAP2	Known interactor
REPS2	Known interactor
STAU1	Known interactor
TSC22D3	Known interactor
ACBD3	Known interactor
AHCY	Known interactor
ARIH1	Known interactor
THRB	Known interactor
MSX2	Known interactor
ARHGEF40	Known interactor
ANAPC5	Known interactor
SAT2	Known interactor
IGF2	Known interactor
SH3RF2	Known interactor
PRKCA	Known interactor
CTNNB1	Known interactor
LGALS3BP	Known interactor
EIF2AK2	Known interactor
CDH1	Known interactor
HIF1A	Known interactor
HSP90B1	Known interactor
KTN1	Known interactor
SERPING1	Known interactor
ARL4D	Known interactor
CHEK2	Known interactor
MNAT1	Known interactor
MKRN3	Known interactor
DHDDS	Known interactor
ZNF581	Known interactor
HUWE1	Known interactor
RNF216	Known interactor
ZNF587	Known interactor
KIF14	Known interactor
FOXA2	Known interactor
SAP130	Known interactor
MLLT6	Known interactor
HSPA5	Known interactor
MDM2	Known interactor
UBC	Known interactor
SUMO1	Known interactor
RELA	Known interactor
ZNF558	Known interactor
CDC25C	Known interactor
WASHC3	Known interactor
KLRC4	Known interactor
FLNB	Known interactor
HIST1H3A	Known interactor
RGS2	Known interactor
L3MBTL2	Known interactor
RAB11FIP2	Known interactor
TTC12	Known interactor
IPO5	Known interactor
BTRC	Known interactor
ATP6V0C	Known interactor
FUNDC2	Known interactor
GSPT1	Known interactor
SLC4A8	Known interactor
HTRA1	Known interactor
DACT1	Known interactor
XIAP	Known interactor
STAT3	Known interactor
NCF1	Known interactor
RBBP7	Known interactor
NUDT22	Known interactor
FHL1	Known interactor
ADH1A	Known interactor
CAV2	Known interactor
MYLIP	Known interactor
ADAP1	Known interactor
GTF2B	Known interactor
BFSP1	Known interactor
SERPINI1	Known interactor
ADD2	Known interactor
PHRF1	Known interactor
HNRNPAB	Known interactor
SLC9A3	Known interactor
UBASH3B	Known interactor
KRT31	Known interactor
MME	Known interactor
CRELD1	Known interactor
GNA11	Known interactor
ARHGEF5	Known interactor
ERCC3	Known interactor
HES1	Known interactor
CDC5L	Known interactor
PKN2	Known interactor
DUT	Known interactor
SHANK3	Known interactor
ZPR1	Known interactor
LYN	Known interactor
AKAP1	Known interactor
USO1	Known interactor
EGLN1	Known interactor
PFN2	Known interactor
ERG	Known interactor
PQBP1	Known interactor
MBD2	Known interactor
AKAP5	Known interactor
ATP6V1G1	Known interactor
TUFM	Known interactor
GABBR1	Known interactor
SPOP	Known interactor
SPRR2C	Known interactor
COPS5	Known interactor
SNW1	Known interactor
BRAF	Known interactor
GADD45G	Known interactor
PIGU	Known interactor
CCDC50	Known interactor
TES	Known interactor
ARL15	Known interactor
SSB	Known interactor
TXLNG	Known interactor
TSGA10	Known interactor
LEPR	Known interactor
DNM1	Known interactor
TRIM26	Known interactor
CHAF1A	Known interactor
SHC1	Known interactor
TTC25	Known interactor
URI1	Known interactor
MEF2A	Known interactor
CDKN1B	Known interactor
CDK4	Known interactor
PCBP2	Known interactor
CCNC	Known interactor
SP3	Known interactor
FAM208A	Known interactor
OCRL	Known interactor
CCDC153	Known interactor
RPN2	Known interactor
RPS6KB1	Known interactor
SH3GLB1	Known interactor
SMAD9	Known interactor
LRCH4	Known interactor
GOPC	Known interactor
CNOT9	Known interactor
CD36	Known interactor
RBM12	Known interactor
CUL7	Known interactor
HSPD1	Known interactor
ITGB1BP1	Known interactor
GNPAT	Known interactor
HDAC5	Known interactor
TBXA2R	Known interactor
NFKB1	Known interactor
MAP3K1	Known interactor
FBXL15	Known interactor
HELB	Known interactor
ITGA11	Known interactor
BLMH	Known interactor
PFKFB2	Known interactor
GSTM4	Known interactor
IL13RA1	Known interactor
TUT1	Known interactor
NDRG2	Known interactor
BRMS1L	Known interactor
BIRC6	Known interactor
RBM48	Known interactor
IPO7	Known interactor
SNAPIN	Known interactor
JMJD6	Known interactor
SLC4A7	Known interactor
PYROXD2	Known interactor
SLC22A11	Known interactor
CD22	Known interactor
ACTR1B	Known interactor
YWHAB	Known interactor
TCL1A	Known interactor
USP8	Known interactor
CCDC186	Known interactor
NEDD8	Known interactor
TLX2	Known interactor
ST14	Known interactor
ZNF512B	Known interactor
SOX5	Known interactor
RABGGTA	Known interactor
PSME1	Known interactor
PRKAA2	Known interactor
TBC1D15	Known interactor
PTPRR	Known interactor
CUL3	Known interactor
HIST2H3C	Known interactor
PPP2R5D	Known interactor
KANSL1	Known interactor
HIRA	Known interactor
DNMT3B	Known interactor
CAPN2	Known interactor
ITCH	Known interactor
PLIN3	Known interactor
ORC1	Known interactor
RIF1	Known interactor
ZG16B	Known interactor
APH1A	Known interactor
DNAJB1	Known interactor
CYP2E1	Known interactor
TSC22D1	Known interactor
RACK1	Known interactor
UBE2D2	Known interactor
SPATA2	Known interactor
LCOR	Known interactor
HSPA4	Known interactor
MBP	Known interactor
RPA2	Known interactor
TMED3	Known interactor
RNASEL	Known interactor
ASCC2	Known interactor
PHC2	Known interactor
KIFAP3	Known interactor
RYR2	Known interactor
CIITA	Known interactor
ICAM2	Known interactor
BAD	Known interactor
COL4A3BP	Known interactor
STK3	Known interactor
MAPK8IP2	Known interactor
KHDRBS1	Known interactor
GLB1	Known interactor
GPS2	Known interactor
MPRIP	Known interactor
SUPT16H	Known interactor
NMRK2	Known interactor
UVRAG	Known interactor
DCN	Known interactor
FAS	Known interactor
DHRS2	Known interactor
CENPB	Known interactor
VPS18	Known interactor
VPS28	Known interactor
PLIN1	Known interactor
DOC2A	Known interactor
UBE2Z	Known interactor
YJU2	Known interactor
HIST1H2BJ	Known interactor
KIF5B	Known interactor
KHSRP	Known interactor
REPS1	Known interactor
MSRB3	Known interactor
RNF214	Known interactor
TANK	Known interactor
FNTA	Known interactor
FIP1L1	Known interactor
BIN1	Known interactor
GIGYF1	Known interactor
RPS6KA2	Known interactor
LAMB1	Known interactor
CDC6	Known interactor
CDK20	Known interactor
MRAS	Known interactor
DMTN	Known interactor
GRK6	Known interactor
RASA1	Known interactor
ARHGAP21	Known interactor
PDGFC	Known interactor
MAPT	Known interactor
PHKA1	Known interactor
ATP13A2	Known interactor
VPS29	Known interactor
HTT	Known interactor
DAXX	Known interactor
NDUFA1	Known interactor
ARL4A	Known interactor
BYSL	Known interactor
PDHB	Known interactor
PIP5K1A	Known interactor
SLC22A5	Known interactor
SDHA	Known interactor
ABCC4	Known interactor
DEF6	Known interactor
IRF5	Known interactor
SNX1	Known interactor
NEK7	Known interactor
E2F1	Known interactor
VRK2	Known interactor
TWIST2	Known interactor
HIST3H2BB	Known interactor
STK40	Known interactor
APBA3	Known interactor
LGALS1	Known interactor
RAB33B	Known interactor
RASSF5	Known interactor
MAPK9	Known interactor
NET1	Known interactor
OGT	Known interactor
INSIG1	Known interactor
PPP1R17	Known interactor
CREBBP	Known interactor
MID2	Known interactor
ZNHIT3	Known interactor
GOLGA8F	Known interactor
KRTAP10-3	Known interactor
AP3S2	Known interactor
DRD1	Known interactor
MORN4	Known interactor
UQCRC1	Known interactor
KCNQ1	Known interactor
TRIP13	Known interactor
NOL11	Known interactor
EID2	Known interactor
DENND5A	Known interactor
DLEU1	Known interactor
ACTN4	Known interactor
KIF3A	Known interactor
MAP3K8	Known interactor
BMPR1B	Known interactor
ZNF124	Known interactor
SETBP1	Known interactor
SPP1	Known interactor
ACVRL1	Known interactor
TRAF6	Known interactor
GPS1	Known interactor
RPP14	Known interactor
HSF1	Known interactor
BTBD2	Known interactor
PRKCI	Known interactor
CRADD	Known interactor
TNFRSF10A	Known interactor
FNBP1L	Known interactor
SP1	Known interactor
KLF1	Known interactor
TRPC4AP	Known interactor
SMARCD1	Known interactor
AURKA	Known interactor
AMOTL2	Known interactor
IRF3	Known interactor
PHF21A	Known interactor
DVL3	Known interactor
CARHSP1	Known interactor
KCNJ1	Known interactor
E2F2	Known interactor
RAF1	Known interactor
TAL2	Known interactor
FRS3	Known interactor
IGFBP3	Known interactor
PIGK	Known interactor
ANXA7	Known interactor
LCP2	Known interactor
RSBN1	Known interactor
KLHL3	Known interactor
TRIP6	Known interactor
CELF3	Known interactor
HSPH1	Known interactor
FGF2	Known interactor
SIAH2	Known interactor
JAKMIP2	Known interactor
SCTR	Known interactor
BCR	Known interactor
ERH	Known interactor
FAM9B	Known interactor
PSEN1	Known interactor
ESR1	Known interactor
CKAP4	Known interactor
KHDRBS3	Known interactor
MYO5C	Known interactor
CSTF2T	Known interactor
IFT27	Known interactor
UQCRC2	Known interactor
RUVBL2	Known interactor
CCNJL	Known interactor
SS18L1	Known interactor
USHBP1	Known interactor
HIVEP1	Known interactor
PAN2	Known interactor
SERPINE1	Known interactor
GNPTG	Known interactor
WNT7B	Known interactor
CAND1	Known interactor
LPAR2	Known interactor
PA2G4	Known interactor
ARHGEF28	Known interactor
HSPB1	Known interactor
CD96	Known interactor
LRP1B	Known interactor
CEP44	Known interactor
GATAD2B	Known interactor
WBP2	Known interactor
HNRNPF	Known interactor
HEXB	Known interactor
VAV2	Known interactor
RPRD2	Known interactor
RET	Known interactor
TBC1D5	Known interactor
MEAF6	Known interactor
PKN1	Known interactor
CWC22	Known interactor
KRT19	Known interactor
CLCN3	Known interactor
BCAR1	Known interactor
PCBD2	Known interactor
E2F4	Known interactor
MDC1	Known interactor
VPS4B	Known interactor
RIN2	Known interactor
PRMT1	Known interactor
HSP90AA1	Known interactor
FBXW8	Known interactor
GLP1R	Known interactor
GRIN2B	Known interactor
IFNAR1	Known interactor
TSC22D2	Known interactor
HADHB	Known interactor
CDC34	Known interactor
CCDC88B	Known interactor
CRK	Known interactor
LRP1	Known interactor
TOM1L1	Known interactor
HSPG2	Known interactor
ZFP64	Known interactor
CFTR	Known interactor
PKIA	Known interactor
ZP3	Known interactor
BMI1	Known interactor
SSX2	Known interactor
PITPNM1	Known interactor
UBL4A	Known interactor
ARHGEF11	Known interactor
RILP	Known interactor
PAIP2	Known interactor
RABGGTB	Known interactor
MSN	Known interactor
ABI1	Known interactor
RAN	Known interactor
CPE	Known interactor
YWHAG	Known interactor
DTX1	Known interactor
PTK2	Known interactor
HMGB1	Known interactor
PLAU	Known interactor
CASP3	Known interactor
HMGN1	Known interactor
CD151	Known interactor
RIMS2	Known interactor
ARHGEF2	Known interactor
WFIKKN1	Known interactor
GDI2	Known interactor
MCM2	Known interactor
ODC1	Known interactor
BCCIP	Known interactor
KCNJ3	Known interactor
EXOC6B	Known interactor
EXOSC7	Known interactor
MAPK1	Known interactor
CLK1	Known interactor
STAMBP	Known interactor
SNRPB	Known interactor
SMURF2	Known interactor
EXOC8	Known interactor
SOD3	Known interactor
TCF4	Known interactor
USP6	Known interactor
PIAS2	Known interactor
PDE3A	Known interactor
JTB	Known interactor
INSIG2	Known interactor
FRMD6	Known interactor
FAM207A	Known interactor
DIS3	Known interactor
LATS1	Known interactor
SEC24B	Known interactor
RNF115	Known interactor
ING1	Known interactor
GRIK5	Known interactor
PPP1R8	Known interactor
VDAC1	Known interactor
PINK1	Known interactor
SYN2	Known interactor
XPO5	Known interactor
ARFGAP1	Known interactor
CD46	Known interactor
SCRN1	Known interactor
MPP2	Known interactor
NBEA	Known interactor
ILK	Known interactor
PDE3B	Known interactor
RPS6KA5	Known interactor
CLIC1	Known interactor
CEP55	Known interactor
VPS45	Known interactor
HELLS	Known interactor
EIF4G3	Known interactor
SPEF1	Known interactor
ADRA1B	Known interactor
IKZF1	Known interactor
TRIM27	Known interactor
RABIF	Known interactor
PPP3CC	Known interactor
RNF11	Known interactor
ATP2B2	Known interactor
PDS5A	Known interactor
DGCR6	Known interactor
RCC1	Known interactor
HESX1	Known interactor
GGA3	Known interactor
DCP1A	Known interactor
ELOA3	Known interactor
CAPNS1	Known interactor
UBE2G2	Known interactor
RABAC1	Known interactor
TOP1	Known interactor
CDC27	Known interactor
VEGFA	Known interactor
ARHGEF4	Known interactor
SNX2	Known interactor
CCDC87	Known interactor
HIST2H2AC	Known interactor
CDK5RAP1	Known interactor
RIBC1	Known interactor
EAF1	Known interactor
OSGEP	Known interactor
SLCO1A2	Known interactor
WDR1	Known interactor
TAF9	Known interactor
HSP90AB1	Known interactor
DLST	Known interactor
AKIP1	Known interactor
ITGB2	Known interactor
CCT3	Known interactor
MAD1L1	Known interactor
ASIC1	Known interactor
UBE2D1	Known interactor
YAP1	Known interactor
PEX2	Known interactor
DDX6	Known interactor
SUMO4	Known interactor
RAB39B	Known interactor
TBC1D7	Known interactor
PSMA1	Known interactor
LMO4	Known interactor
KIF1C	Known interactor
SYNCRIP	Known interactor
LY9	Known interactor
HRAS	Known interactor
JUP	Known interactor
CENPE	Known interactor
CCDC155	Known interactor
GUCD1	Known interactor
CSNK2A1	Known interactor
BHLHE41	Known interactor
TUBG2	Known interactor
FCHSD2	Known interactor
FAM161A	Known interactor
MAGOH	Known interactor
FANCC	Known interactor
KLF5	Known interactor
PER2	Known interactor
FUBP1	Known interactor
EVI5L	Known interactor
CSK	Known interactor
RAB11FIP5	Known interactor
DOCK1	Known interactor
CEBPB	Known interactor
TMPO	Known interactor
XPO6	Known interactor
CCND3	Known interactor
TCEANC	Known interactor
ACVR1B	Known interactor
RNF135	Known interactor
MFAP5	Known interactor
GTF2E1	Known interactor
KLC3	Known interactor
SLCO3A1	Known interactor
ZFHX3	Known interactor
ZNF593	Known interactor
CCNH	Known interactor
FGF7	Known interactor
PFKFB1	Known interactor
MEF2D	Known interactor
KCNA4	Known interactor
POU2F1	Known interactor
POM121	Known interactor
PIK3R2	Known interactor
EXOSC4	Known interactor
CCDC146	Known interactor
SAP30BP	Known interactor
SYK	Known interactor
ARID5A	Known interactor
GALNT13	Known interactor
GSK3B	Known interactor
TLN1	Known interactor
ATP6V1E1	Known interactor
EIF2B3	Known interactor
EP300	Known interactor
RHPN2	Known interactor
WWP2	Known interactor
RIN3	Known interactor
CCNA2	Known interactor
BUB3	Known interactor
GORASP2	Known interactor
HNRNPD	Known interactor
CLDN3	Known interactor
SH2D4A	Known interactor
EGFL8	Known interactor
PSMA4	Known interactor
PARP1	Known interactor
STON2	Known interactor
FAM50B	Known interactor
GNG11	Known interactor
ZNF219	Known interactor
CBL	Known interactor
PLEKHB2	Known interactor
NPM1	Known interactor
SMG5	Known interactor
YWHAQ	Known interactor
PHB2	Known interactor
FOXG1	Known interactor
CASP2	Known interactor
PRPF40A	Known interactor
STK16	Known interactor
APOA2	Known interactor
CCNT2	Known interactor
PPP1R16B	Known interactor
RFK	Known interactor
SNAP91	Known interactor
ANKRD28	Known interactor
NOLC1	Known interactor
ITGA5	Known interactor
ACACA	Known interactor
GADD45A	Known interactor
RBM39	Known interactor
APC	Known interactor
HYLS1	Known interactor
GRIN2D	Known interactor
MAATS1	Known interactor
WBP11	Known interactor
ASL	Known interactor
CCDC70	Known interactor
PEX19	Known interactor
RCOR3	Known interactor
HOMEZ	Known interactor
EEA1	Known interactor
GFI1B	Known interactor
RALGPS1	Known interactor
CLDN1	Known interactor
CIC	Known interactor
RNF8	Known interactor
HSPA1A	Known interactor
GMEB1	Known interactor
TBC1D4	Known interactor
TXN2	Known interactor
TXLNA	Known interactor
HAX1	Known interactor
BARHL1	Known interactor
LAPTM5	Known interactor
SAA1	Known interactor
C1orf109	Known interactor
DEUP1	Known interactor
ARHGEF3	Known interactor
FAM214A	Known interactor
PPP2R3A	Known interactor
GAPDH	Known interactor
PRPF38A	Known interactor
SYNE4	Known interactor
KPNA1	Known interactor
FANCF	Known interactor
IMP3	Known interactor
PRKCZ	Known interactor
AGAP1	Known interactor
UPF3B	Known interactor
GABRR1	Known interactor
ATP2B1	Known interactor
ZNF414	Known interactor
MAPK14	Known interactor
MAD2L2	Known interactor
PHLPP1	Known interactor
DCUN1D1	Known interactor
RIMBP3	Known interactor
PAIP2B	Known interactor
ZBTB9	Known interactor
VPS37B	Known interactor
TRIM41	Known interactor
MTA2	Known interactor
MCM7	Known interactor
TRAM2	Known interactor
FBXW11	Known interactor
SUV39H1	Known interactor
NCL	Known interactor
USP2	Known interactor
PIH1D2	Known interactor
MAVS	Known interactor
DAG1	Known interactor
RGS19	Known interactor
PTPN11	Known interactor
HINFP	Known interactor
NONO	Known interactor
CCNK	Known interactor
LASP1	Known interactor
EIF6	Known interactor
GSPT2	Known interactor
GPKOW	Known interactor
APPL1	Known interactor
DIP2A	Known interactor
LAMA4	Known interactor
BLOC1S6	Known interactor
STX6	Known interactor
ZMIZ2	Known interactor
MAGEA12	Known interactor
KRT6A	Known interactor
ANKRD11	Known interactor
FABP3	Known interactor
ARHGAP10	Known interactor
MTPAP	Known interactor
BANP	Known interactor
GAD1	Known interactor
IL17A	Known interactor
ASB8	Known interactor
BAHD1	Known interactor
UBE2L3	Known interactor
CTSA	Known interactor
RNF31	Known interactor
DNAJA1	Known interactor
CUL1	Known interactor
U2AF2	Known interactor
CDK11B	Known interactor
EIF2B1	Known interactor
AEN	Known interactor
CCDC172	Known interactor
IMMT	Known interactor
CAMK1	Known interactor
IL16	Known interactor
CDC73	Known interactor
RAB17	Known interactor
DCP2	Known interactor
MAP4K4	Known interactor
WDR18	Known interactor
DIEXF	Known interactor
PBX2	Known interactor
RRP12	Known interactor
PDE4D	Known interactor
ERCC8	Known interactor
NUMA1	Known interactor
RBP1	Known interactor
HIF1AN	Known interactor
KANK2	Known interactor
TDG	Known interactor
PDE4B	Known interactor
SF3B1	Known interactor
PTRH2	Known interactor
RNF181	Known interactor
EHD2	Known interactor
MAST1	Known interactor
CALM2	Known interactor
NOXA1	Known interactor
ARHGEF12	Known interactor
HHEX	Known interactor
DNAJC5	Known interactor
ARID1B	Known interactor
MBD3	Known interactor
ZGPAT	Known interactor
MICALL1	Known interactor
NXF1	Known interactor
GBP2	Known interactor
SPRY2	Known interactor
DRAP1	Known interactor
AKAP6	Known interactor
LZTR1	Known interactor
CD9	Known interactor
RPL13A	Known interactor
SREBF2	Known interactor
MAP4	Known interactor
SMURF1	Known interactor
ANK2	Known interactor
STK36	Known interactor
MKRN1	Known interactor
FOXA3	Known interactor
SPATA22	Known interactor
EIF3G	Known interactor
CHMP4C	Known interactor
DAB2	Known interactor
TUBA4A	Known interactor
VAC14	Known interactor
FST	Known interactor
AIMP2	Known interactor
TAF12	Known interactor
SMYD1	Known interactor
ERBB2	Known interactor
HOXB6	Known interactor
TOM1	Known interactor
FHL2	Known interactor
TRAF3	Known interactor
PPP2CA	Known interactor
AANAT	Known interactor
SUPT5H	Known interactor
EXOSC9	Known interactor
PKP4	Known interactor
FAM193B	Known interactor
CCDC85B	Known interactor
LSM5	Known interactor
NR1H3	Known interactor
ATXN1L	Known interactor
XRCC1	Known interactor
LONP1	Known interactor
KRTAP10-7	Known interactor
FNBP1	Known interactor
ST6GALNAC1	Known interactor
KRT20	Known interactor
CYTH2	Known interactor
ATXN3	Known interactor
PSMD11	Known interactor
LYST	Known interactor
RPH3AL	Known interactor
HMGA1	Known interactor
GNG7	Known interactor
SERPINA3	Known interactor
YOD1	Known interactor
ZNF461	Known interactor
PRSS23	Known interactor
UTRN	Known interactor
EIF2B5	Known interactor
POLR2C	Known interactor
PLCD1	Known interactor
GAK	Known interactor
PSEN2	Known interactor
LMNA	Known interactor
EXOSC6	Known interactor
CEP131	Known interactor
FADD	Known interactor
RNF126	Known interactor
SOGA1	Known interactor
RND3	Known interactor
CCDC33	Known interactor
ZFC3H1	Known interactor
PIAS4	Known interactor
SIN3A	Known interactor
STUB1	Known interactor
CFLAR	Known interactor
SLC2A1	Known interactor
KLRK1	Known interactor
UBXN2B	Known interactor
PFN1	Known interactor
CLOCK	Known interactor
TUBG1	Known interactor
RABEPK	Known interactor
BICD1	Known interactor
TCOF1	Known interactor
ITSN2	Known interactor
EPHA7	Known interactor
OTUB1	Known interactor
RHOBTB3	Known interactor
PCBP1	Known interactor
PTPN1	Known interactor
GTF2H1	Known interactor
PDCL	Known interactor
MGMT	Known interactor
TPR	Known interactor
UBE2G1	Known interactor
USF1	Known interactor
TRAF2	Known interactor
DPY30	Known interactor
SNAP47	Known interactor
MAB21L2	Known interactor
KPNA4	Known interactor
SYVN1	Known interactor
GPANK1	Known interactor
TRAF4	Known interactor
EIF3C	Known interactor
CDC37	Known interactor
POLR2L	Known interactor
ATXN2	Known interactor
RGS8	Known interactor
TRIM32	Known interactor
MAT2A	Known interactor
L3MBTL4	Known interactor
SPTAN1	Known interactor
AGO2	Known interactor
TACC3	Known interactor
OTUD4	Known interactor
RTN1	Known interactor
PNMA1	Known interactor
ATM	Known interactor
ECT2	Known interactor
KAT7	Known interactor
NCKIPSD	Known interactor
ITGA6	Known interactor
ARF5	Known interactor
PDGFB	Known interactor
FNDC11	Known interactor
NAP1L4	Known interactor
SLC22A4	Known interactor
GZMK	Known interactor
PRRC2A	Known interactor
LSM7	Known interactor
PPARD	Known interactor
DVL2	Known interactor
NUP153	Known interactor
EIF4G1	Known interactor
VPS4A	Known interactor
FXYD3	Known interactor
LITAF	Known interactor
MYC	Known interactor
VRK3	Known interactor
MYCBPAP	Known interactor
ITGA3	Known interactor
ZBTB38	Known interactor
SIKE1	Known interactor
RNF7	Known interactor
HSPE1	Known interactor
EPM2AIP1	Known interactor
DDX3X	Known interactor
FSCN1	Known interactor
FOXP2	Known interactor
CDC25B	Known interactor
STX11	Known interactor
ERO1A	Known interactor
RBPMS	Known interactor
PPP1R13B	Known interactor
PRAME	Known interactor
RBM23	Known interactor
CINP	Known interactor
HOMER2	Known interactor
TOP2A	Known interactor
SARM1	Known interactor
DES	Known interactor
SOCS3	Known interactor
LONRF1	Known interactor
FOXA1	Known interactor
ZCCHC10	Known interactor
UBE3C	Known interactor
PDGFA	Known interactor
DCTN4	Known interactor
HMGCR	Known interactor
EED	Known interactor
PSMD7	Known interactor
H2AFX	Known interactor
GAMT	Known interactor
CCDC88A	Known interactor
ADAM15	Known interactor
EPS15L1	Known interactor
VPS52	Known interactor
MRPL48	Known interactor
BMF	Known interactor
CLTB	Known interactor
CSN3	Known interactor
CDK1	Known interactor
SIK3	Known interactor
KAT2B	Known interactor
NUDT21	Known interactor
TXN	Known interactor
FLNA	Known interactor
RPS16	Known interactor
GNAS	Known interactor
TCHP	Known interactor
BIRC2	Known interactor
GCDH	Known interactor
IL6ST	Known interactor
MAPRE1	Known interactor
RNF10	Known interactor
PRNP	Known interactor
POLR2E	Known interactor
EMD	Known interactor
HIPK3	Known interactor
POLR3A	Known interactor
ZNF646	Known interactor
COPS7A	Known interactor
CDR2	Known interactor
BCL10	Known interactor
AP1B1	Known interactor
ITGA8	Known interactor
CHGB	Known interactor
CDK2AP1	Known interactor
TRIM8	Known interactor
RHEB	Known interactor
SENP8	Known interactor
EPS15	Known interactor
TUBA1A	Known interactor
GRIP1	Known interactor
TAX1BP1	Known interactor
EIF4A3	Known interactor
PAX9	Known interactor
ERRFI1	Known interactor
ABHD17A	Known interactor
LBR	Known interactor
AHR	Known interactor
GPRASP1	Known interactor
ITGAV	Known interactor
RHOU	Known interactor
RAP1B	Known interactor
COX5A	Known interactor
BUB1	Known interactor
GTF2E2	Known interactor
ARHGDIA	Known interactor
ZMAT1	Known interactor
KRT5	Known interactor
MIP	Known interactor
STAT5A	Known interactor
KCNA2	Known interactor
GTF2IRD1	Known interactor
NECAB2	Known interactor
FGA	Known interactor
SNAP25	Known interactor
OSGIN1	Known interactor
PTPN12	Known interactor
NLGN3	Known interactor
NXF2	Known interactor
ZDHHC22	Known interactor
SIMC1	Known interactor
PLA2G3	Known interactor
AMPH	Known interactor
KMT2B	Known interactor
INTS11	Known interactor
HAUS1	Known interactor
MAPK3	Known interactor
GZMA	Known interactor
ZNF594	Known interactor
GINS4	Known interactor
ARPC3	Known interactor
CSPP1	Known interactor
DLGAP5	Known interactor
ZNF44	Known interactor
TRADD	Known interactor
PRR3	Known interactor
FXYD6	Known interactor
SFI1	Known interactor
C1orf35	Known interactor
SMARCB1	Known interactor
CPNE1	Known interactor
TLX3	Known interactor
ZNF417	Known interactor
TERT	Known interactor
YAE1D1	Known interactor
WASHC1	Known interactor
F7	Known interactor
ABHD4	Known interactor
RUVBL1	Known interactor
ARL16	Known interactor
OLIG3	Known interactor
LIN7A	Known interactor
PRMT5	Known interactor
RUNX3	Known interactor
PDE6D	Known interactor
FGF1	Known interactor
NSD3	Known interactor
BAZ2A	Known interactor
HOPX	Known interactor
38961	Known interactor
HBB	Known interactor
SELENOV	Known interactor
MESD	Known interactor
CDKN2C	Known interactor
KIF2C	Known interactor
[truncated: 2,409 more rows]

## Sheet: Protein-Protein Interactions
Gene 1	Gene 2	Interaction type
TTYH1	USP54	Novel PPI
RALGAPA1	SRP54	Novel PPI
RALGAPA1	ATP6V1A	Novel PPI
GTF3C4	PRRC2B	Novel PPI
ABCA1	ERP44	Novel PPI
CPN1	STC2	Novel PPI
ACADM	ABCD3	Novel PPI
ACADM	DIRAS3	Novel PPI
ACADM	MSH4	Novel PPI
ACADM	AGTR1	Novel PPI
ACADM	DBT	Novel PPI
ACADSB	ATE1	Novel PPI
DNAJC19	CLIC1	Novel PPI
DNAJC19	CETN3	Novel PPI
DNAJC19	F11	Novel PPI
DNAJC19	LRRFIP2	Novel PPI
DNAJC19	PHTF1	Novel PPI
DNAJC19	SHANK2	Novel PPI
ACP1	OS9	Novel PPI
PPEF2	MPHOSPH10	Novel PPI
ACRV1	UPF1	Novel PPI
ACTB	RALA	Novel PPI
ACTB	TCF12	Novel PPI
JDP2	NEK9	Novel PPI
SLC24A3	FASTKD5	Novel PPI
OTOL1	TRIM59	Novel PPI
TKTL1	SRP54	Novel PPI
ACTL6A	ERO1B	Novel PPI
ACTN2	AKAP8L	Novel PPI
COLQ	MRPS25	Novel PPI
ADAM10	TCF12	Novel PPI
FMNL2	ARL6IP6	Novel PPI
TRIM59	PPM1L	Novel PPI
ADCYAP1R1	TMEM97	Novel PPI
STRIP2	RBM28	Novel PPI
AXIN2	SLC9A3R1	Novel PPI
CDC42BPB	MARK3	Novel PPI
ADK	PLEKHA5	Novel PPI
FZD8	RAE1	Novel PPI
FZD8	CUL2	Novel PPI
EXOC6B	MOGS	Novel PPI
ADORA3	MOV10	Novel PPI
NLN	CWC27	Novel PPI
HIST1H2BL	RIPK1	Novel PPI
ADRA2B	ADAMTS1	Novel PPI
MKL2	ERC1	Novel PPI
ADRB3	UBXN8	Novel PPI
HIST1H3A	TUBGCP2	Novel PPI
AP2A2	KCNQ1DN	Novel PPI
AP2A2	LRPPRC	Novel PPI
AP2A2	ZPR1	Novel PPI
AP2A2	ILK	Novel PPI
MAVS	FASTKD5	Novel PPI
AP1G1	UPF1	Novel PPI
AES	PHKB	Novel PPI
AES	FBLN1	Novel PPI
AES	AMH	Novel PPI
AES	HCN2	Novel PPI
DEFB115	POFUT1	Novel PPI
DEFB116	POFUT1	Novel PPI
AFG3L1P	ZC3H18	Novel PPI
HIST1H4L	FAM8A1	Novel PPI
S100A9	USP13	Novel PPI
MIB1	CHST9	Novel PPI
MIB1	CABLES1	Novel PPI
MIB1	RMC1	Novel PPI
POMT1	NUP214	Novel PPI
OSBPL9	ZYG11B	Novel PPI
OSBPL11	FAM162A	Novel PPI
ALCAM	ATE1	Novel PPI
ALDH3A2	COL6A1	Novel PPI
ALOX5AP	GDF15	Novel PPI
RECK	SIGMAR1	Novel PPI
MRFAP1L1	JAKMIP1	Novel PPI
WDFY1	BCS1L	Novel PPI
ZNF687	TARS2	Novel PPI
EBF4	FASTKD5	Novel PPI
NGDN	LRP10	Novel PPI
NGDN	OR10G3	Novel PPI
NGDN	OR10G2	Novel PPI
NGDN	SUPT16H	Novel PPI
NGDN	OR4E2	Novel PPI
ACOT2	INTS4	Novel PPI
CRY2	PTGES2	Novel PPI
CUL2	ABI1	Novel PPI
CUL2	HSD17B7P2	Novel PPI
CUL2	CCND1	Novel PPI
CUL2	GJD4	Novel PPI
CUL2	ZNF25	Novel PPI
CUL2	CHD3	Novel PPI
CUL2	CREM	Novel PPI
AMFR	CSNK2A2	Novel PPI
TICRR	CRTC3	Novel PPI
AMT	RHOA	Novel PPI
AMT	IMPDH2	Novel PPI
EBNA1BP2	GPX1	Novel PPI
RAE1	CASS4	Novel PPI
RAE1	CREBRF	Novel PPI
RAE1	PCK1	Novel PPI
RAE1	HPCA	Novel PPI
RAE1	RTEL1	Novel PPI
RAE1	AQP7	Novel PPI
RAE1	RBM38	Novel PPI
RBM10	ATE1	Novel PPI
PPM1D	ATP6V1A	Novel PPI
CIP2A	CSNK2B	Novel PPI
AOX1	BCS1L	Novel PPI
APBB1	PRKAR2A	Novel PPI
BIRC5	TLE3	Novel PPI
ALS2	SUN2	Novel PPI
ALS2	PPIL3	Novel PPI
ALS2	IMPDH2	Novel PPI
CYP4F2	CHMP2A	Novel PPI
AP3B1	FCGR2B	Novel PPI
AP3B1	ZER1	Novel PPI
AP3B1	SSBP2	Novel PPI
AP3B1	CXADR	Novel PPI
AP3B1	RNGTT	Novel PPI
BLZF1	SELENOS	Novel PPI
LGR5	REEP5	Novel PPI
GBA2	UBAP2	Novel PPI
CDC14B	MYCBP2	Novel PPI
EIF4ENIF1	NIN	Novel PPI
DENR	SCARB1	Novel PPI
PCDHB16	SIL1	Novel PPI
PDXK	RIPK1	Novel PPI
MKNK1	PABPC4	Novel PPI
KHSRP	GCC1	Novel PPI
ARF5	AASS	Novel PPI
ARF6	ALDH5A1	Novel PPI
ARF6	MGAM	Novel PPI
ARF6	RPLP1	Novel PPI
ARF6	SMARCC2	Novel PPI
ARF6	TOGARAM1	Novel PPI
ARF6	PRPF39	Novel PPI
ARF6	LSM7	Novel PPI
CNRIP1	ERO1B	Novel PPI
RHOA	ITIH3	Novel PPI
RHOA	SUB1	Novel PPI
RHOA	ARIH2	Novel PPI
RHOA	C1QA	Novel PPI
RHOA	ACKR2	Novel PPI
RHOA	CAMP	Novel PPI
RHOA	GPX1	Novel PPI
RHOA	ARF4	Novel PPI
RHOA	KLRG1	Novel PPI
RHOA	ENTPD3	Novel PPI
RHOA	PDCD10	Novel PPI
KLHL18	SCAP	Novel PPI
CS	AGPS	Novel PPI
TERF2	NUTF2	Novel PPI
ARL2	POLA2	Novel PPI
TARSL2	SELENOS	Novel PPI
TARSL2	TM2D3	Novel PPI
ARSA	CYB5R3	Novel PPI
KLF7	IMPDH2	Novel PPI
ANKRA2	F2RL1	Novel PPI
STC2	ERGIC1	Novel PPI
STC2	PLA2G5	Novel PPI
STC2	ELOB	Novel PPI
STC2	HK3	Novel PPI
STC2	FGFR4	Novel PPI
STC2	RNF44	Novel PPI
STC2	FAF2	Novel PPI
STC2	CELF6	Novel PPI
USO1	G3BP2	Novel PPI
NSMF	PMPCA	Novel PPI
RFXANK	STOML2	Novel PPI
SKAP1	ELOC	Novel PPI
SKAP1	TBKBP1	Novel PPI
ASNS	RAB8A	Novel PPI
AVL9	DPY19L1	Novel PPI
ASPA	ZYG11B	Novel PPI
ASPH	RAB2A	Novel PPI
ASS1	STOM	Novel PPI
ASS1	PMPCA	Novel PPI
ASS1	NUP214	Novel PPI
KCTD14	NARS2	Novel PPI
ZNF747	DCTPP1	Novel PPI
KCNK5	YIF1A	Novel PPI
GATAD1	AKAP9	Novel PPI
DDRGK1	FASTKD5	Novel PPI
SERPINC1	ATP1B1	Novel PPI
ZNF799	TIMM29	Novel PPI
TIMM29	ZNF700	Novel PPI
TIMM29	PEX11G	Novel PPI
TIMM29	ZNF439	Novel PPI
TIMM29	MBD3L1	Novel PPI
TIMM29	ATG4D	Novel PPI
TIMM29	ZNF561	Novel PPI
TIMM29	ZNF559	Novel PPI
TIMM29	ELOF1	Novel PPI
TIMM29	ZNF625	Novel PPI
EIF3C	BCKDK	Novel PPI
ATP1B1	CD84	Novel PPI
ATP1B1	THOC1	Novel PPI
ATP1B1	PRRX1	Novel PPI
ATP1B1	HCRTR1	Novel PPI
ATP1B1	CREG1	Novel PPI
ATP1B1	TM4SF1	Novel PPI
ATP1B3	MYCBP2	Novel PPI
JMJD7-PLA2G4B	NDUFAF1	Novel PPI
CYP4F11	SLC44A2	Novel PPI
MARCO	NAT14	Novel PPI
DCBLD2	TOMM70	Novel PPI
BOLL	AGPS	Novel PPI
DGAT1	GPAA1	Novel PPI
RNF182	SIRT5	Novel PPI
COMTD1	USP54	Novel PPI
GP9	RAB7A	Novel PPI
ZNF554	REEP6	Novel PPI
RLF	PPT1	Novel PPI
ATP5PB	MOV10	Novel PPI
ATP6V1A	TMPRSS7	Novel PPI
ATP6V1A	LPGAT1	Novel PPI
ATP6V1A	GON4L	Novel PPI
ATP6V1A	LSAMP	Novel PPI
ATP6V1A	GCH1	Novel PPI
ATP6V1A	KCNJ9	Novel PPI
ATP6V1A	CD200R1L	Novel PPI
ATP6V1C1	PABPC1	Novel PPI
ATP6AP1	LARP1	Novel PPI
ATP6AP1	NT5E	Novel PPI
ATP6AP1	CTAG1B	Novel PPI
ATP6AP1	CETN2	Novel PPI
ATP6AP1	ABCD1	Novel PPI
GPAA1	ADAMDEC1	Novel PPI
GPAA1	GIT1	Novel PPI
GPAA1	LY6E	Novel PPI
GPAA1	TERF2IP	Novel PPI
GPAA1	CACNG8	Novel PPI
GPAA1	LRRC14	Novel PPI
GPAA1	TONSL	Novel PPI
GPAA1	NDRG1	Novel PPI
RIPK1	PXDC1	Novel PPI
RIPK1	WRNIP1	Novel PPI
RIPK1	PRPF4B	Novel PPI
RIPK1	GMPR	Novel PPI
RIPK1	MAP3K1	Novel PPI
RIPK1	ZNHIT1	Novel PPI
FN3K	PCSK6	Novel PPI
ADAM9	PLEKHA7	Novel PPI
ADAM9	SCN8A	Novel PPI
ADAM9	HTRA4	Novel PPI
ADAM9	ADAM32	Novel PPI
COLEC12	EXOSC2	Novel PPI
PABPC4	S100A8	Novel PPI
PABPC4	FOXD3	Novel PPI
PABPC4	NMNAT1	Novel PPI
PABPC4	MTF1	Novel PPI
PABPC4	LUC7L2	Novel PPI
PABPC4	ZNF655	Novel PPI
PABPC4	PRKCG	Novel PPI
PABPC4	VPS26B	Novel PPI
PABPC4	HCRTR1	Novel PPI
ELOB	SMG1	Novel PPI
ELOB	CCP110	Novel PPI
ELOB	CDR2	Novel PPI
ELOB	HOXC10	Novel PPI
ELOB	DGAT2	Novel PPI
ELOB	GPS2	Novel PPI
ELOB	CAPN1	Novel PPI
ELOB	ACSM5	Novel PPI
ELOB	USP33	Novel PPI
ICOSLG	SLC27A2	Novel PPI
PSPHP1	POR	Novel PPI
SIN3B	GDF15	Novel PPI
SIN3B	POR	Novel PPI
FLRT1	MARK2	Novel PPI
BCKDHB	BCKDK	Novel PPI
TNFRSF11A	ETFA	Novel PPI
RPS4X	POR	Novel PPI
SCEL	MYCBP2	Novel PPI
TNFRSF17	ABCC1	Novel PPI
B3GNT9	CYB5B	Novel PPI
UBXN7	ATP13A3	Novel PPI
TRIM24	FBN2	Novel PPI
BCS1L	ORC2	Novel PPI
BCS1L	RPE	Novel PPI
BCS1L	CLK1	Novel PPI
BCS1L	CD28	Novel PPI
BCS1L	SLC29A1	Novel PPI
BCS1L	RP9	Novel PPI
BCS1L	CTLA4	Novel PPI
BCS1L	MRPS12	Novel PPI
BCS1L	ARHGAP18	Novel PPI
SAG	EIF4E2	Novel PPI
BID	PITRM1	Novel PPI
BID	IL17RA	Novel PPI
PRDM1	EXOSC3	Novel PPI
SOCS2	TBK1	Novel PPI
GGH	CLVS1	Novel PPI
GGH	NKAIN3	Novel PPI
GGH	CHD7	Novel PPI
GGH	YTHDF3	Novel PPI
BNC1	ETFA	Novel PPI
BMP3	TLE3	Novel PPI
NDC1	ZYG11B	Novel PPI
TSC22D1	GTF2F2	Novel PPI
C22orf42	FOXRED2	Novel PPI
BNIP3	TUBGCP2	Novel PPI
CSTB	COL6A1	Novel PPI
PROZ	TUBGCP3	Novel PPI
LDB1	UPF1	Novel PPI
BRDT	IDE	Novel PPI
ZFP36L1	CSNK2B	Novel PPI
BRS3	COMT	Novel PPI
MYSM1	HOOK1	Novel PPI
EIF2B2	NPC2	Novel PPI
PRKCA	PRKACA	Novel PPI
EIF2S2	AAR2	Novel PPI
ISY1	ACAD9	Novel PPI
TMED9	MAT2B	Novel PPI
C1QC	RALA	Novel PPI
C1R	TUBGCP2	Novel PPI
C1S	IMPDH2	Novel PPI
SGCE	AKAP9	Novel PPI
RAB39A	PLEKHF2	Novel PPI
BSN	GORASP1	Novel PPI
DAGLA	TIMM10	Novel PPI
GAS8-AS1	ZC3H18	Novel PPI
CDC7	CSDE1	Novel PPI
C21orf2	COL6A1	Novel PPI
GNRHR2	PDE4DIP	Novel PPI
CA5A	ZC3H18	Novel PPI
H1FX	ACAD9	Novel PPI
H1FX	RAB7A	Novel PPI
P4HA2	PRKAR2A	Novel PPI
USP13	TRA2B	Novel PPI
USP13	SYCP2	Novel PPI
USP13	GPR160	Novel PPI
USP13	HSP90AA1	Novel PPI
WASL	AASS	Novel PPI
S100G	POLA1	Novel PPI
LIMD1	NGLY1	Novel PPI
CDKL2	G3BP2	Novel PPI
PTBP2	GBP1	Novel PPI
PTBP2	PKN2	Novel PPI
NEUROD4	RNF41	Novel PPI
NFE4	MEPCE	Novel PPI
CAMP	GPX1	Novel PPI
CANX	NUTF2	Novel PPI
HIP1R	CIT	Novel PPI
CASP7	SLC30A9	Novel PPI
CASP10	NPTX1	Novel PPI
CASP10	SCARB1	Novel PPI
TBC1D29	TMEM97	Novel PPI
SH2D2A	ZYG11B	Novel PPI
ARTN	TUBGCP3	Novel PPI
PSTPIP1	MFGE8	Novel PPI
FCHO2	MRPS27	Novel PPI
RUNX1	COL6A1	Novel PPI
CBFA2T3	NUP98	Novel PPI
CBR1	PRKAR2B	Novel PPI
GGA1	SCARB1	Novel PPI
SLC25A1	CHMP2A	Novel PPI
SART1	PLAT	Novel PPI
CD1B	HSBP1	Novel PPI
ADRA2C	WFS1	Novel PPI
CD8A	MRPS5	Novel PPI
CD8A	GGCX	Novel PPI
CLEC3B	GORASP1	Novel PPI
CD14	REEP5	Novel PPI
CTSW	NPC2	Novel PPI
AIFM1	DCAF7	Novel PPI
RRP9	STAB1	Novel PPI
RRP9	MANF	Novel PPI
ATG12	SRP19	Novel PPI
SCARB1	SRSF9	Novel PPI
SCARB1	PXN	Novel PPI
SCARB1	POLE	Novel PPI
SCARB1	PRL	Novel PPI
SCARB1	GTF2H3	Novel PPI
SCARB1	SNAP23	Novel PPI
KERA	CHMP2A	Novel PPI
GLRX2	NUTF2	Novel PPI
SLC28A2	IDE	Novel PPI
SLC28A2	PLAT	Novel PPI
ANKRD30A	GLA	Novel PPI
BUD13	NLRX1	Novel PPI
DGKI	RAB5C	Novel PPI
CD79B	PDZD11	Novel PPI
ADGRE5	GCC1	Novel PPI
ZNF608	LOX	Novel PPI
IL1RL1	HYOU1	Novel PPI
CDK11B	PPIL3	Novel PPI
LRBA	TUBGCP3	Novel PPI
NOSTRIN	GLA	Novel PPI
DDX21	MTHFR	Novel PPI
DDX21	TET1	Novel PPI
DDX21	SGPL1	Novel PPI
DDX21	ADAMTS14	Novel PPI
DDX21	PNMA2	Novel PPI
CDH1	STOML2	Novel PPI
ABCG4	NLRX1	Novel PPI
NKX3-2	GRPEL1	Novel PPI
ZMYM3	PDZD11	Novel PPI
LGI1	SLC27A2	Novel PPI
ADAMTS13	EXOSC2	Novel PPI
BARD1	ACSL3	Novel PPI
CYLC2	ERP44	Novel PPI
CCPG1	FBN1	Novel PPI
CEACAM5	IMPDH2	Novel PPI
CENPF	SLC4A1AP	Novel PPI
CENPF	PLOD2	Novel PPI
CENPF	IRF6	Novel PPI
CENPF	SLC30A1	Novel PPI
CENPF	KLHL41	Novel PPI
CENPF	HSD11B1	Novel PPI
CIART	TARS2	Novel PPI
CFL2	ZYG11B	Novel PPI
CYTH2	NUP62	Novel PPI
PRPF31	NDUFB9	Novel PPI
NPIPA1	GFER	Novel PPI
SLC22A4	PVR	Novel PPI
CHD3	HDAC2	Novel PPI
CHD3	CHMP2A	Novel PPI
UTRN	NUP98	Novel PPI
UTRN	PRKACA	Novel PPI
CD83	FAM8A1	Novel PPI
TRIP13	MFGE8	Novel PPI
ENOPH1	RAB7A	Novel PPI
CHRNA3	ETFA	Novel PPI
CD163	ERC1	Novel PPI
CHRNB4	LARP7	Novel PPI
CHRND	AGPS	Novel PPI
PHACTR2	G3BP2	Novel PPI
TAOK2	TLE3	Novel PPI
TAOK2	BCKDK	Novel PPI
CISH	GPX1	Novel PPI
ARHGAP22	ALG11	Novel PPI
CKS1B	AP2M1	Novel PPI
PRODH2	EXOSC5	Novel PPI
SINHCAF	PKP2	Novel PPI
AP2M1	DNAJB11	Novel PPI
AP2M1	JADE1	Novel PPI
AP2M1	LPP	Novel PPI
AP2M1	EIF4G1	Novel PPI
AP2M1	ETV5	Novel PPI
AP2M1	FGF12	Novel PPI
AP2M1	XPA	Novel PPI
AP2M1	IL1RAP	Novel PPI
AP2M1	CRIP1	Novel PPI
AP3S1	SRP19	Novel PPI
WIZ	SLC44A2	Novel PPI
ZNF398	CHPF2	Novel PPI
NRXN1	RTN4	Novel PPI
COG1	SLC9A3R1	Novel PPI
TGFBRAP1	EIF4E2	Novel PPI
SUN2	SH3BP1	Novel PPI
SUN2	TXN2	Novel PPI
SUN2	PSMC2	Novel PPI
SUN2	MUC16	Novel PPI
SUN2	RGS2	Novel PPI
SUN2	MAFF	Novel PPI
SUN2	APOBEC3C	Novel PPI
SUN2	PAEP	Novel PPI
SUN2	RASD2	Novel PPI
GRAP2	RBX1	Novel PPI
RAD54B	NDUFB9	Novel PPI
YRDC	MAP7D1	Novel PPI
HAND1	G3BP1	Novel PPI
CCR6	MARK1	Novel PPI
CCR6	AASS	Novel PPI
ACKR2	GPX1	Novel PPI
DCTN1	TMED5	Novel PPI
DNAJB5	SIGMAR1	Novel PPI
SMC2	ERP44	Novel PPI
MED26	GDF15	Novel PPI
HECTD1	KHNYN	Novel PPI
HECTD1	SCFD1	Novel PPI
HOMER3	GDF15	Novel PPI
CNN1	UPF1	Novel PPI
CNN1	AKAP8	Novel PPI
CNN1	ECSIT	Novel PPI
MOB4	PPIL3	Novel PPI
CNTF	TIMM10	Novel PPI
IL27RA	GDF15	Novel PPI
DCAF12	SIGMAR1	Novel PPI
EIF4E2	CAB39	Novel PPI
EIF4E2	PDE4DIP	Novel PPI
EIF4E2	CCL24	Novel PPI
EIF4E2	MVK	Novel PPI
EIF4E2	SP140	Novel PPI
CATSPERZ	POLA2	Novel PPI
NAPSA	NUP62	Novel PPI
C1QTNF5	NLRX1	Novel PPI
CABP1	SLC9A3R1	Novel PPI
MAPK8IP1	EXOSC8	Novel PPI
COL6A1	COL6A2	Novel PPI
COL6A1	PDK1	Novel PPI
COL6A1	PIGS	Novel PPI
COL6A1	MLLT3	Novel PPI
COL6A1	FAM3B	Novel PPI
COL6A1	HCFC2	Novel PPI
COL6A1	PCNT	Novel PPI
COL6A1	LCMT2	Novel PPI
COL6A1	PEX26	Novel PPI
COL6A1	MPRIP	Novel PPI
TGFB2	MARK1	Novel PPI
GIMAP2	CHPF2	Novel PPI
BTF3L4	ZYG11B	Novel PPI
RPL36	DAZAP1	Novel PPI
RPL36	KLHL4	Novel PPI
RPL36	PIP5K1C	Novel PPI
RPL36	ARHGAP45	Novel PPI
RPL36	NR2C2	Novel PPI
RPL36	TESC	Novel PPI
RPL36	SHC2	Novel PPI
RPL36	APPL2	Novel PPI
ZNF473	NUP62	Novel PPI
ADAMTS1	FAM32A	Novel PPI
ADAMTS1	TPSAB1	Novel PPI
ADAMTS1	JAML	Novel PPI
PMPCB	VGF	Novel PPI
PMPCB	ARPC1B	Novel PPI
PMPCB	ZNHIT1	Novel PPI
PMPCB	AP4M1	Novel PPI
PMPCB	ZNF3	Novel PPI
IFFO1	ERC1	Novel PPI
PARD6A	ATP5MG	Novel PPI
SMARCAL1	ACSL3	Novel PPI
BAG5	JMJD6	Novel PPI
BAG5	SIVA1	Novel PPI
BAG5	IGHG4	Novel PPI
BAG5	ANXA3	Novel PPI
BAG5	ATP5MPL	Novel PPI
BAG4	PLAT	Novel PPI
NDUFAF3	SCAP	Novel PPI
NELFB	EXOSC2	Novel PPI
ZDHHC5	GLYAT	Novel PPI
ZDHHC5	MS4A6A	Novel PPI
ZDHHC5	DTX4	Novel PPI
ZDHHC5	FAM111A	Novel PPI
TOGARAM2	CLIP4	Novel PPI
ATL3	POLA2	Novel PPI
TP53I3	RAB10	Novel PPI
ARHGAP20	DDX10	Novel PPI
ISX	FOXRED2	Novel PPI
FAM214A	SLC27A2	Novel PPI
NIPSNAP3A	ERP44	Novel PPI
WWTR1	PLOD2	Novel PPI
2001-12-01	FKBP15	Novel PPI
FAM98A	YIPF4	Novel PPI
FAM98A	ATL2	Novel PPI
INTS5	GOLGB1	Novel PPI
CPOX	REEP5	Novel PPI
CRABP1	PLAT	Novel PPI
CLOCK	CEP135	Novel PPI
CRAT	STOM	Novel PPI
CRHR2	GCC1	Novel PPI
CRIP1	ERC1	Novel PPI
PSMB7	STOM	Novel PPI
AAR2	ID1	Novel PPI
AAR2	NCOA6	Novel PPI
AAR2	KIZ	Novel PPI
AAR2	SAMHD1	Novel PPI
AAR2	ANKEF1	Novel PPI
DNAH1	G3BP1	Novel PPI
DNAH1	SEPSECS	Novel PPI
KRT23	FKBP10	Novel PPI
COL23A1	PTGES2	Novel PPI
SLC30A7	PAX7	Novel PPI
SLC30A7	DPH5	Novel PPI
RNF14	FBN2	Novel PPI
CARTPT	MRPS27	Novel PPI
PSMB9	NDUFB9	Novel PPI
PSMB9	BRD2	Novel PPI
RNF167	TMEM97	Novel PPI
GORASP2	AGPS	Novel PPI
SPATS2L	PPIL3	Novel PPI
CSF2	FBN2	Novel PPI
CSK	ETFA	Novel PPI
MORF4L2	GLA	Novel PPI
GCC2	POU2AF1	Novel PPI
GCC2	RANBP2	Novel PPI
GCC2	SULT1C3	Novel PPI
GCC2	ICAM3	Novel PPI
SF3B3	NUTF2	Novel PPI
CSNK2A2	ZNF423	Novel PPI
CSNK2A2	GOT2	Novel PPI
CSNK2B	CRISP2	Novel PPI
CSNK2B	KCNA3	Novel PPI
CSNK2B	TRIM27	Novel PPI
CSNK2B	GTPBP2	Novel PPI
CSNK2B	ZNF76	Novel PPI
PDE4DIP	KRT1	Novel PPI
PDE4DIP	THRB	Novel PPI
PDE4DIP	GOLGA5	Novel PPI
PDE4DIP	TMOD4	Novel PPI
PDE4DIP	GBE1	Novel PPI
PDE4DIP	RBM8A	Novel PPI
PDE4DIP	CHD1L	Novel PPI
PDE4DIP	ZDHHC17	Novel PPI
SUN5	NIN	Novel PPI
CEP135	SPINK2	Novel PPI
CEP135	DCUN1D4	Novel PPI
CEP135	USP46	Novel PPI
CEP135	REST	Novel PPI
ZNF432	NUP62	Novel PPI
CALY	TUBGCP2	Novel PPI
GIGYF2	CAB39	Novel PPI
GIGYF2	ARL4C	Novel PPI
GIGYF2	NMUR1	Novel PPI
GIGYF2	ATG16L1	Novel PPI
GIGYF2	EPHA2	Novel PPI
GIGYF2	METTL21A	Novel PPI
TTI1	CEP250	Novel PPI
APPL1	IMPDH2	Novel PPI
CTBS	CSDE1	Novel PPI
FAM53B	ATE1	Novel PPI
CTBP2	ATE1	Novel PPI
ALPL	PCSK6	Novel PPI
CTNNA2	TOMM70	Novel PPI
POLDIP2	TMEM97	Novel PPI
KIAA0391	SRP54	Novel PPI
EDEM1	PDZD11	Novel PPI
RIMS2	PABPC1	Novel PPI
CTSE	TUBGCP2	Novel PPI
TOR1AIP1	KIFAP3	Novel PPI
TOR1AIP1	GPR161	Novel PPI
CHTOP	UBAP2L	Novel PPI
SZRD1	EMC1	Novel PPI
NPSR1	PMPCA	Novel PPI
SECISBP2L	FBN1	Novel PPI
RPL10L	MIPOL1	Novel PPI
DCAF1	IMPDH2	Novel PPI
IDI2	LARP4B	Novel PPI
SETD1A	BCKDK	Novel PPI
IARS2	2001-03-01	Novel PPI
AMBP	EXOSC2	Novel PPI
TBKBP1	CBX1	Novel PPI
MRPS25	NUAK1	Novel PPI
MRPS25	HDAC11	Novel PPI
MRPS25	XPC	Novel PPI
MRPS25	FBLN2	Novel PPI
MRPS25	MKRN2	Novel PPI
MRPS25	CAND2	Novel PPI
CYP11A1	ETFA	Novel PPI
IFT172	RAB10	Novel PPI
SERTAD2	CEP68	Novel PPI
DACH1	MYCBP2	Novel PPI
COCH	NIN	Novel PPI
SCRN1	NPC2	Novel PPI
FBXW2	EXOSC2	Novel PPI
SIRPA	FBN2	Novel PPI
ARHGEF17	RAB14	Novel PPI
NUP58	USP12	Novel PPI
NUP58	SHISA2	Novel PPI
GMEB2	PVR	Novel PPI
SPAG8	SIGMAR1	Novel PPI
TLR4	RAB14	Novel PPI
ACE	DCAF7	Novel PPI
LIN52	NEK9	Novel PPI
NEK9	MALL	Novel PPI
NEK9	WDR33	Novel PPI
NEK9	RPS6KL1	Novel PPI
NEK9	IFT43	Novel PPI
NEK9	MPP5	Novel PPI
NEK9	GZMB	Novel PPI
NEK9	RARG	Novel PPI
HEATR9	CISD3	Novel PPI
FBXL3	MYCBP2	Novel PPI
TIMM10B	PLD2	Novel PPI
TIMM10B	LDHC	Novel PPI
TIMM10B	RPLP2	Novel PPI
RUSC2	SIGMAR1	Novel PPI
DDX10	BCO2	Novel PPI
DDX10	CUL5	Novel PPI
DDX10	DES	Novel PPI
DDX10	PTS	Novel PPI
DDX10	ANTXR2	Novel PPI
DDX10	ARL2BP	Novel PPI
DDX10	IGFBP6	Novel PPI
DDX10	HSPB2	Novel PPI
DDX10	PGR	Novel PPI
DDX10	SLN	Novel PPI
DDX10	DSC3	Novel PPI
DDX10	NPAT	Novel PPI
DDX11	PKP2	Novel PPI
CEP350	APH1A	Novel PPI
CEP350	ID3	Novel PPI
CEP350	RSRP1	Novel PPI
CEP350	ADIPOR1	Novel PPI
TOMM70	TMEM45A	Novel PPI
TOMM70	TFG	Novel PPI
TOMM70	PSAP	Novel PPI
TOMM70	OR5K4	Novel PPI
TOMM70	FOXC1	Novel PPI
TOMM70	NIT2	Novel PPI
TOMM70	KIF2C	Novel PPI
TOMM70	TBC1D23	Novel PPI
AREL1	NPC2	Novel PPI
TAS2R9	RAB8A	Novel PPI
TSPAN17	LMAN2	Novel PPI
S100B	PCNT	Novel PPI
TAS2R14	ACSL3	Novel PPI
OTUD3	EMC1	Novel PPI
NUAK1	MARK2	Novel PPI
COLGALT1	SLC35E1	Novel PPI
COLGALT1	KXD1	Novel PPI
COLGALT1	C19orf44	Novel PPI
UBAP2L	KCNN3	Novel PPI
UBAP2L	TCHH	Novel PPI
UBAP2L	POGZ	Novel PPI
UBAP2L	SLC27A3	Novel PPI
UBAP2L	AGO2	Novel PPI
UBAP2L	HAX1	Novel PPI
UBAP2L	SMCP	Novel PPI
UBAP2L	SCIN	Novel PPI
ERAL1	TMEM97	Novel PPI
GALNT8	ERC1	Novel PPI
G3BP2	SDAD1	Novel PPI
G3BP2	AGO4	Novel PPI
EHF	GDF15	Novel PPI
DHPS	UPF1	Novel PPI
NCAPD2	ERC1	Novel PPI
CYB5R3	SBF1	Novel PPI
CYB5R3	TUBGCP6	Novel PPI
CYB5R3	L3MBTL2	Novel PPI
CYB5R3	RPS6KB1	Novel PPI
CYB5R3	XPNPEP3	Novel PPI
CYB5R3	GAS1	Novel PPI
MFN2	PITRM1	Novel PPI
MS4A8	CCDC86	Novel PPI
XYLB	GRPEL1	Novel PPI
OXSR1	GORASP1	Novel PPI
DMPK	PVR	Novel PPI
CLNK	JAKMIP1	Novel PPI
DNAH5	TLE1	Novel PPI
DNASE1L3	IMPDH2	Novel PPI
DNASE2	DNMT1	Novel PPI
DYNC1H1	ECSIT	Novel PPI
FAM162A	PARP14	Novel PPI
FAM162A	PDIA5	Novel PPI
FAM162A	ROPN1	Novel PPI
NUP153	MRPS5	Novel PPI
LINC01558	FGFR1OP	Novel PPI
PAPSS1	LARP7	Novel PPI
TTC9	SMOC1	Novel PPI
RBX1	S100A12	Novel PPI
RBX1	KIDINS220	Novel PPI
RBX1	2003-09-01	Novel PPI
RBX1	SFTPD	Novel PPI
RBX1	NTHL1	Novel PPI
RBX1	DESI1	Novel PPI
RBX1	PMM1	Novel PPI
RBX1	EP300	Novel PPI
HAGH	TIMM10	Novel PPI
DOK1	CSDE1	Novel PPI
SETD7	SIL1	Novel PPI
DPAGT1	THTPA	Novel PPI
DPT	PITRM1	Novel PPI
POGK	GOLGB1	Novel PPI
FAM129A	MARK1	Novel PPI
INHBE	NEMP1	Novel PPI
INHBE	PIP4K2C	Novel PPI
INHBE	GPR182	Novel PPI
INHBE	KRT73	Novel PPI
INHBE	SDR9C7	Novel PPI
ITCH	CEP250	Novel PPI
TAL1	STOML2	Novel PPI
GNE	SIGMAR1	Novel PPI
NDUFAF2	SLC30A5	Novel PPI
NDUFAF2	GNL3LP1	Novel PPI
NDUFAF2	C5orf64	Novel PPI
NDUFAF2	ISCA1P1	Novel PPI
DSP	GRPEL1	Novel PPI
HBEGF	REEP5	Novel PPI
TIMM8B	PPP2R1B	Novel PPI
TIMM8B	TAGLN	Novel PPI
TIMM8B	SIGLEC9	Novel PPI
TMED5	KIF21B	Novel PPI
TMED5	PCSK9	Novel PPI
TMED5	TRMT13	Novel PPI
DUSP6	GLA	Novel PPI
SH2D3C	GOLGA2	Novel PPI
DVL2	NUP88	Novel PPI
DVL3	RAB18	Novel PPI
EXOSC3	PRDX1	Novel PPI
KAT6B	ZNF503	Novel PPI
PAF1	EXOSC5	Novel PPI
E2F6	MDN1	Novel PPI
DESI2	SCCPDH	Novel PPI
SRRM2	SNIP1	Novel PPI
ARPC3	WASHC4	Novel PPI
EDN2	SRP72	Novel PPI
TSPAN2	MOV10	Novel PPI
EDNRB	MYCBP2	Novel PPI
ARPC2	ZYG11B	Novel PPI
ARPC2	MDN1	Novel PPI
NOSIP	NUP62	Novel PPI
DERA	CIT	Novel PPI
MRPL4	ECSIT	Novel PPI
FEM1B	TLE3	Novel PPI
NDUFA13	ECSIT	Novel PPI
MLXIPL	CIT	Novel PPI
MLXIPL	CLCC1	Novel PPI
SMS	LARP7	Novel PPI
PDIA6	NPC2	Novel PPI
PDIA6	CEP250	Novel PPI
SEPSECS	ANAPC4	Novel PPI
TIMM10	CREB3	Novel PPI
TIMM10	TKFC	Novel PPI
TIMM9	PELI2	Novel PPI
TIMM9	MGAT2	Novel PPI
EFNA4	ITGB1	Novel PPI
YAF2	TBK1	Novel PPI
SH3GLB1	CSDE1	Novel PPI
EFNB3	NUP88	Novel PPI
AKAP9	ASB4	Novel PPI
NDUFAF1	NVL	Novel PPI
NDUFAF1	SLC30A4	Novel PPI
G3BP1	HMGXB3	Novel PPI
G3BP1	SYNPO	Novel PPI
ADGRG2	NUP210	Novel PPI
CDCA7	GOLGA2	Novel PPI
MRPS2	SLC34A3	Novel PPI
MRPS2	TOR1B	Novel PPI
MRPS2	OBP2A	Novel PPI
AASS	PTPRZ1	Novel PPI
AASS	CHCHD3	Novel PPI
AASS	FSCN3	Novel PPI
FGFBP2	GRPEL1	Novel PPI
RANGAP1	PRKACA	Novel PPI
GOLGA7	POMK	Novel PPI
GOLGA7	THAP1	Novel PPI
GOLGA7	PLPBP	Novel PPI
GOLGA7	TPT1P8	Novel PPI
GOLGA7	LSM1	Novel PPI
GOLGA7	TCIM	Novel PPI
GOLGA7	RNF170	Novel PPI
EIF4EBP1	PLAT	Novel PPI
STAT6	PRIM1	Novel PPI
RBM7	HYOU1	Novel PPI
RBM6	PRKAR2A	Novel PPI
TTC30A	FKBP7	Novel PPI
INTS4	FOLR1	Novel PPI
INTS4	NARS2	Novel PPI
INTS4	ENOX2	Novel PPI
INTS4	FAM181B	Novel PPI
PLEKHA1	ATE1	Novel PPI
ELAVL3	DNMT1	Novel PPI
ELF4	PSMD8	Novel PPI
RNF41	SUOX	Novel PPI
RNF41	ORMDL2	Novel PPI
RNF41	TBATA	Novel PPI
RNF41	GDF11	Novel PPI
RNF41	PPP1R1A	Novel PPI
ELK1	AKAP8	Novel PPI
TP53BP2	HYOU1	Novel PPI
MPHOSPH6	HSBP1	Novel PPI
STK40	SNIP1	Novel PPI
NUTF2	NFAT5	Novel PPI
NUTF2	WWP2	Novel PPI
MRPL46	MFGE8	Novel PPI
ENG	CNTRL	Novel PPI
LEF1	RAP1GDS1	Novel PPI
PAGR1	DCTPP1	Novel PPI
PLEKHA4	ATP5MG	Novel PPI
ENSA	GORASP1	Novel PPI
RSL24D1	TCF12	Novel PPI
STOM	VAV2	Novel PPI
STOM	FPGS	Novel PPI
STOM	NUP214	Novel PPI
STOM	MT2A	Novel PPI
STOM	STXBP1	Novel PPI
RAPGEFL1	RAB5C	Novel PPI
PLCE1	GHITM	Novel PPI
DCAF7	TK1	Novel PPI
DCAF7	CBX1	Novel PPI
DCAF7	YWHAB	Novel PPI
DCAF7	SPDYA	Novel PPI
DCAF7	PCTP	Novel PPI
DCAF7	TANC2	Novel PPI
DCAF7	ATP5PD	Novel PPI
DCAF7	TLK2	Novel PPI
NIN	L2HGDH	Novel PPI
NIN	TXNDC16	Novel PPI
NIN	ATL1	Novel PPI
NIN	NPTX2	Novel PPI
CPA4	RAB2A	Novel PPI
NUSAP1	VPS39	Novel PPI
TIMM17B	ATE1	Novel PPI
SLC17A2	NEU1	Novel PPI
CYB5D2	PIGS	Novel PPI
EPS15	PPT1	Novel PPI
SPRY2	NDFIP2	Novel PPI
NR2F6	RAB8A	Novel PPI
CMBL	FBN2	Novel PPI
PCYOX1	MPHOSPH10	Novel PPI
AKAP8	ZNHIT1	Novel PPI
AKAP8	RTN3	Novel PPI
AKAP8	CELF3	Novel PPI
AKAP8	B3GNT3	Novel PPI
SIGMAR1	PHF24	Novel PPI
SIGMAR1	VCP	Novel PPI
SIGMAR1	SPINK4	Novel PPI
SIGMAR1	NFX1	Novel PPI
AGPS	BLVRA	Novel PPI
AGPS	KCNH7	Novel PPI
AGPS	NFIA	Novel PPI
AGPS	FKBP7	Novel PPI
AGPS	KEL	Novel PPI
AGPS	TSFM	Novel PPI
AGPS	LST1	Novel PPI
AGPS	PDE11A	Novel PPI
BET1	PLEKHA5	Novel PPI
CWC27	TRAPPC13	Novel PPI
CWC27	PPWD1	Novel PPI
CWC27	RNF180	Novel PPI
CWC27	ERBIN	Novel PPI
CWC27	GTF2H2	Novel PPI
CWC27	SGTB	Novel PPI
SLC35E2A	GNB1	Novel PPI
GGT6	PIGS	Novel PPI
PDZD11	GDPD2	Novel PPI
PDZD11	SMG8	Novel PPI
PDZD11	NLGN3	Novel PPI
PDZD11	SNX12	Novel PPI
PDZD11	KIF4A	Novel PPI
PDZD11	TAF1	Novel PPI
PDZD11	RAB11FIP2	Novel PPI
PDZD11	MYO1F	Novel PPI
PDZD11	TEX11	Novel PPI
MRPL37	HOOK1	Novel PPI
BCKDK	GUCA1A	Novel PPI
BCKDK	FOXO1	Novel PPI
BCKDK	QPRT	Novel PPI
BCKDK	ZNF267	Novel PPI
BCKDK	PCDHB9	Novel PPI
BCKDK	CDIPT	Novel PPI
ESRRG	MARK1	Novel PPI
2002-03-01	FBXL12	Novel PPI
2002-03-01	ECSIT	Novel PPI
OR4F4	SELENOS	Novel PPI
ETFA	LINC00597	Novel PPI
ETFA	COX7C	Novel PPI
ETFA	FAH	Novel PPI
ETFA	VCAM1	Novel PPI
ETFA	MOV10L1	Novel PPI
DNAJC27	RAB10	Novel PPI
BFAR	PRKACA	Novel PPI
EYA1	NDUFB9	Novel PPI
TLR6	ZYG11B	Novel PPI
ECSIT	SELPLG	Novel PPI
ECSIT	CORO2B	Novel PPI
ECSIT	C19orf66	Novel PPI
E2F1	MPHOSPH10	Novel PPI
PLEKHN1	PUSL1	Novel PPI
F2RL1	F2R	Novel PPI
F2RL1	JMY	Novel PPI
F2RL1	MAP1B	Novel PPI
F2RL1	CYFIP2	Novel PPI
F2RL1	PCBD2	Novel PPI
F2RL1	NUMA1	Novel PPI
F2RL1	RAD17	Novel PPI
PRMT8	ERC1	Novel PPI
ACSL3	MMP13	Novel PPI
ACSL3	MAP2	Novel PPI
ACSL3	CAPS	Novel PPI
FBN1	RNF111	Novel PPI
FBN1	SPTBN5	Novel PPI
FBN1	PSMC3	Novel PPI
FBN1	SLBP	Novel PPI
FBN1	HSCB	Novel PPI
FBN1	MYO5C	Novel PPI
FBN2	SEMA3F	Novel PPI
FBN2	UBE2B	Novel PPI
FBN2	SLC27A6	Novel PPI
FBN2	FDPS	Novel PPI
FBN2	DUSP5	Novel PPI
FBN2	DPYSL5	Novel PPI
FBN2	NRG2	Novel PPI
FBN2	ITGA2	Novel PPI
FBN2	SNRPB	Novel PPI
FBN2	NDUFB6	Novel PPI
MYL9	CEP250	Novel PPI
HOOK1	S100A7	Novel PPI
HOOK1	ERI3	Novel PPI
ATRAID	RAB10	Novel PPI
PHF19	CDK5RAP2	Novel PPI
CRLF3	TMEM97	Novel PPI
UBAC1	PMPCA	Novel PPI
TUBGCP3	RASA3	Novel PPI
TUBGCP3	CDC16	Novel PPI
NPTN	AATF	Novel PPI
LYPLA1	PLOD2	Novel PPI
FGA	RAB14	Novel PPI
ZER1	GOLGA2	Novel PPI
PRKAG2	CHPF2	Novel PPI
SLC30A9	CORIN	Novel PPI
SLC30A9	PTTG2	Novel PPI
SLC30A9	TXNRD2	Novel PPI
SLC30A9	NPR3	Novel PPI
ANAPC5	SBNO1	Novel PPI
ANAPC7	WASHC4	Novel PPI
FAM8A1	SLC17A4	Novel PPI
FAM8A1	GMPR	Novel PPI
HOXB13	RAB5C	Novel PPI
NXF1	MARK2	Novel PPI
GCC1	FAM71F2	Novel PPI
GCC1	PCDHA1	Novel PPI
GCC1	RBM28	Novel PPI
GCC1	HILPDA	Novel PPI
AKR7A2	EMC1	Novel PPI
STK25	HDAC2	Novel PPI
ZMYND15	PIGS	Novel PPI
DRC7	NDUFB9	Novel PPI
MLANA	ERMP1	Novel PPI
HLA-DQA1	BRD2	Novel PPI
FBLN5	PSMC1	Novel PPI
FBLN5	NDUFA4	Novel PPI
FBLN5	XCL1	Novel PPI
FBLN5	LGMN	Novel PPI
FBLN5	GSC	Novel PPI
FBLN5	PDIA3	Novel PPI
FBLN5	SERPINA5	Novel PPI
FBLN5	SERPINA1	Novel PPI
FBLN5	ST3GAL3	Novel PPI
FBLN5	PPP2R5C	Novel PPI
MRI1	TRMT1	Novel PPI
DEAF1	GOLGA3	Novel PPI
KAT5	YIF1A	Novel PPI
HYOU1	IL1R1	Novel PPI
HYOU1	NXPE4	Novel PPI
HYOU1	PPP2R1B	Novel PPI
HYOU1	DPYSL3	Novel PPI
HYOU1	TMEM245	Novel PPI
HYOU1	INPPL1	Novel PPI
HYOU1	CADM1	Novel PPI
HYOU1	TAGLN	Novel PPI
PITRM1	S100A7	Novel PPI
PITRM1	WDR77	Novel PPI
PITRM1	LARP4B	Novel PPI
PITRM1	SOCS6	Novel PPI
PITRM1	IDI1	Novel PPI
PITRM1	PNLIPRP1	Novel PPI
FBXW9	TRMT1	Novel PPI
P3H3	OS9	Novel PPI
TRIAP1	SBNO1	Novel PPI
LAMTOR5	CLCC1	Novel PPI
YIPF4	SLC30A6	Novel PPI
FPR2	ERC1	Novel PPI
ETV7	SELENOS	Novel PPI
SLU7	ZBED8	Novel PPI
SLU7	ARHGEF5	Novel PPI
NPC2	SCNN1A	Novel PPI
NPC2	CXorf40A	Novel PPI
NPC2	VASH1	Novel PPI
NPC2	SSR1	Novel PPI
NPC2	TMED10	Novel PPI
MRPL45	FKBP10	Novel PPI
COLEC10	ALG5	Novel PPI
VPS25	DCAKD	Novel PPI
MON1A	FYCO1	Novel PPI
RAB1A	SNRNP27	Novel PPI
RAB1A	EBP	Novel PPI
RAB1A	SNRPG	Novel PPI
RAB14	TNC	Novel PPI
RAB14	XRN2	Novel PPI
RAB14	NR5A1	Novel PPI
RAB14	GSN	Novel PPI
STX17	ERP44	Novel PPI
C9orf163	QSOX2	Novel PPI
PABPC1	PCED1A	Novel PPI
PABPC1	MET	Novel PPI
PABPC1	LRP12	Novel PPI
PABPC1	DCAF13	Novel PPI
PABPC1	PITPNA	Novel PPI
PABPC1	ODF1	Novel PPI
PABPC1	LRP1B	Novel PPI
PDCD11	SLC27A2	Novel PPI
DYDC2	GHITM	Novel PPI
LCN6	QSOX2	Novel PPI
TMEM101	DCAKD	Novel PPI
AKAP8L	AP1M1	Novel PPI
AKAP8L	C19orf57	Novel PPI
AKAP8L	IL18R1	Novel PPI
AKAP8L	BEX3	Novel PPI
AKAP8L	ASF1B	Novel PPI
AKAP8L	EPHX3	Novel PPI
AKAP8L	RASAL3	Novel PPI
AKAP8L	ICAM4	Novel PPI
AKAP8L	OR7A17	Novel PPI
AK8	PRRC2B	Novel PPI
LARP7	GAR1	Novel PPI
LARP7	RRH	Novel PPI
LARP7	GABRG2	Novel PPI
LARP7	PUF60	Novel PPI
LARP7	ZGRF1	Novel PPI
LARP7	OSTC	Novel PPI
LARP7	PPA2	Novel PPI
LARP7	MCUB	Novel PPI
POLR3F	NINL	Novel PPI
POSTN	ALG5	Novel PPI
POSTN	SPART	Novel PPI
ATP5MG	PPP1CA	Novel PPI
ATP5MG	SLC4A1AP	Novel PPI
ATP5MG	CEP164	Novel PPI
ATP5MG	GCKR	Novel PPI
ATP5MG	SIK3	Novel PPI
ATP5MG	SRD5A2	Novel PPI
ATP5MG	C2CD2L	Novel PPI
CUTA	ZNF318	Novel PPI
EXOC5	GNB1	Novel PPI
NOP58	PPIL3	Novel PPI
TADA1	TMEM97	Novel PPI
ATP2C1	GGCX	Novel PPI
DPH5	MFSD14A	Novel PPI
DPH5	RUSC1	Novel PPI
YKT6	TCF12	Novel PPI
NOP14	NSD2	Novel PPI
ERGIC3	POFUT1	Novel PPI
DDR1	BRD2	Novel PPI
CGREF1	RTN4	Novel PPI
DCTN6	UBXN8	Novel PPI
AVIL	TBK1	Novel PPI
GHITM	DYDC1	Novel PPI
GHITM	KLLN	Novel PPI
GHITM	CCSER2	Novel PPI
GAS2L2	CISD3	Novel PPI
MRGPRX3	SAAL1	Novel PPI
FKBP7	RBM45	Novel PPI
FKBP7	PDE11A	Novel PPI
FKBP7	TTC30B	Novel PPI
DNM2	DNMT1	Novel PPI
FUT1	VPS11	Novel PPI
EIF2AK1	SELENOS	Novel PPI
FYN	HDAC2	Novel PPI
CNIH4	MAT2B	Novel PPI
GABRA1	MAT2B	Novel PPI
ZNF44	FBXL12	Novel PPI
C9orf24	PIGO	Novel PPI
GIPC1	BRD4	Novel PPI
FAM184B	GRPEL1	Novel PPI
FAM184B	WFS1	Novel PPI
ZNF777	CHPF2	Novel PPI
GAK	WFS1	Novel PPI
NDOR1	PMPCA	Novel PPI
ARPP19	SLC27A2	Novel PPI
AGO2	POLA2	Novel PPI
GHRL	SIL1	Novel PPI
CCL16	SDF2	Novel PPI
GLS2	OS9	Novel PPI
TMEM8B	UBAP2	Novel PPI
HOPX	COMT	Novel PPI
C9orf78	PTGES2	Novel PPI
SCCPDH	SMYD3	Novel PPI
SCCPDH	ZNF669	Novel PPI
STARD10	YIF1A	Novel PPI
ZNF92	NPTX1	Novel PPI
FOXA1	PLEKHF2	Novel PPI
GC	SLC9A3R1	Novel PPI
GCDH	THTPA	Novel PPI
DPYD	CSDE1	Novel PPI
GCKR	CSDE1	Novel PPI
FTCD	HDAC2	Novel PPI
GCNT1	CSDE1	Novel PPI
EGLN3	SRP54	Novel PPI
TUBGCP2	ADAM12	Novel PPI
TUBGCP2	INPP5A	Novel PPI
TUBGCP2	POLR2E	Novel PPI
RNASET2	FGFR1OP	Novel PPI
CHMP2A	MAPKAPK3	Novel PPI
CHMP2A	NCOA1	Novel PPI
CHMP2A	ZNF32	Novel PPI
CHMP2A	ITGA5	Novel PPI
GFER	MTRR	Novel PPI
GFER	METTL9	Novel PPI
ERLEC1	RPL23AP32	Novel PPI
ERLEC1	C2orf73	Novel PPI
ERLEC1	TSPYL6	Novel PPI
GFPT1	MRPS5	Novel PPI
GFPT1	BRD4	Novel PPI
GGCX	PPM1G	Novel PPI
GGCX	ST3GAL4	Novel PPI
GGCX	PDCD5	Novel PPI
GGCX	ARFGAP1	Novel PPI
GGCX	FXN	Novel PPI
GHR	CLCC1	Novel PPI
RAB10	PREB	Novel PPI
RAB10	EFR3B	Novel PPI
RAB10	PLP2	Novel PPI
RAB10	GPN1	Novel PPI
MALT1	RAB8A	Novel PPI
CLCN2	BRD2	Novel PPI
YIF1A	WDR74	Novel PPI
YIF1A	GNL1	Novel PPI
YIF1A	SLCO2B1	Novel PPI
YIF1A	MRPL18	Novel PPI
YIF1A	ADAM17	Novel PPI
YIF1A	PRIM1	Novel PPI
YIF1A	STIP1	Novel PPI
YIF1A	HEATR1	Novel PPI
ZBTB33	SELENOS	Novel PPI
GLA	NAP1L3	Novel PPI
GLA	PDE6B	Novel PPI
GLA	COL4A5	Novel PPI
GLA	GUCY2F	Novel PPI
GLA	CCR2	Novel PPI
GLA	HNRNPH2	Novel PPI
GLA	GPR17	Novel PPI
GLA	PLP1	Novel PPI
PDLIM3	REEP5	Novel PPI
EHMT2	POR	Novel PPI
REEP6	TMEM259	Novel PPI
REEP6	IZUMO4	Novel PPI
REEP6	SCAMP4	Novel PPI
REEP6	ADAT3	Novel PPI
GLE1	GOLGA2	Novel PPI
RALBP1	PRKACA	Novel PPI
RNASE7	THTPA	Novel PPI
GLRA2	POLA1	Novel PPI
GOLIM4	NUP54	Novel PPI
OS9	SLC22A1	Novel PPI
OS9	SCN8A	Novel PPI
OS9	PGD	Novel PPI
OS9	UVRAG	Novel PPI
OS9	FAIM2	Novel PPI
OS9	PTH	Novel PPI
GML	PLAT	Novel PPI
KCNMB4	CSDE1	Novel PPI
TMEM97	ORC1	Novel PPI
TMEM97	UTP4	Novel PPI
GNB1	SSU72	Novel PPI
GNB1	BTK	Novel PPI
GNG4	ERO1B	Novel PPI
GNG5	MYH3	Novel PPI
GNG5	SAA1	Novel PPI
LNX1	STOML2	Novel PPI
IMMT	MRPS5	Novel PPI
PIGO	PHKA1	Novel PPI
PIGO	COL15A1	Novel PPI
PIGO	MAP7	Novel PPI
GOLGA2	NMRK1	Novel PPI
GOLGA2	C9orf16	Novel PPI
GOLGA2	DOLPP1	Novel PPI
GOLGA2	ODF2	Novel PPI
GOLGA3	ZNF10	Novel PPI
GOLGA3	PXMP2	Novel PPI
GOLGA3	TCF7	Novel PPI
GOLGA3	ZNF26	Novel PPI
GOLGA3	MPI	Novel PPI
PRRC2B	CFAP77	Novel PPI
PRRC2B	PLPP7	Novel PPI
PRRC2B	SETX	Novel PPI
PRRC2B	DDX31	Novel PPI
PRRC2B	UCK1	Novel PPI
SLC27A4	MARK3	Novel PPI
SLC27A2	SLC24A1	Novel PPI
SLC27A2	AP4E1	Novel PPI
SLC27A2	GEMIN5	Novel PPI
SLC27A2	RAB5C	Novel PPI
SLC27A2	GABPB1	Novel PPI
SLC27A2	DTWD1	Novel PPI
SLC27A2	PDE6G	Novel PPI
SLC27A2	PML	Novel PPI
KIF2C	PMPCA	Novel PPI
SNRNP27	CEP68	Novel PPI
CCR10	RAB5C	Novel PPI
XCR1	PRKAR2A	Novel PPI
NPBWR2	CHPF	Novel PPI
RPL7	ELOC	Novel PPI
RBPMS	UBXN8	Novel PPI
RBPMS	GTF2F2	Novel PPI
STON1	RTN4	Novel PPI
PAPD7	REEP5	Novel PPI
MAT2B	MSX2	Novel PPI
MAT2B	YTHDF3	Novel PPI
MAT2B	STC1	Novel PPI
EML4	MTCH1	Novel PPI
2009-03-01	TBK1	Novel PPI
SOX30	MRPS5	Novel PPI
CNTRL	PBX3	Novel PPI
CNTRL	TRAF1	Novel PPI
CNTRL	SPTAN1	Novel PPI
GPX1	ITGA9	Novel PPI
GPX1	MLH1	Novel PPI
GPX1	MST1R	Novel PPI
GPX1	UQCRC1	Novel PPI
GPX1	IDH2	Novel PPI
GPX3	REEP5	Novel PPI
KLK12	SRP54	Novel PPI
TXNDC17	PIGS	Novel PPI
ATE1	NEDD8	Novel PPI
ATE1	INTS8	Novel PPI
ATE1	NUP188	Novel PPI
ATE1	ABRAXAS2	Novel PPI
ATE1	NSMCE4A	Novel PPI
GRM7	NGLY1	Novel PPI
ZNF496	SNIP1	Novel PPI
CIT	ABCB9	Novel PPI
CIT	ENPP7	Novel PPI
CIT	SELPLG	Novel PPI
FGFR1OP	TCP10	Novel PPI
FGFR1OP	TBP	Novel PPI
PTPRT	IL17RA	Novel PPI
CXorf40A	NUP88	Novel PPI
ZNF503	SAMD8	Novel PPI
ZNF503	MSS51	Novel PPI
ZNF503	CHCHD1	Novel PPI
ZNF503	SYNPO2L	Novel PPI
TMEM25	NLRX1	Novel PPI
PTPN5	SAAL1	Novel PPI
IL1RAPL1	POLA1	Novel PPI
GSTP1	MPHOSPH10	Novel PPI
PLA2G16	MARK2	Novel PPI
GTF2F2	POLR2A	Novel PPI
GTF2F2	TSPAN3	Novel PPI
ISOC1	MARK2	Novel PPI
WDR6	SCAP	Novel PPI
TREH	RAB18	Novel PPI
CEP250	KCNG3	Novel PPI
CEP250	FAM83D	Novel PPI
CEP250	FRMD5	Novel PPI
CEP250	PHF20	Novel PPI
RAB2B	SLC25A21	Novel PPI
AKAP10	RALA	Novel PPI
TNS4	FKBP10	Novel PPI
TNS4	HDAC2	Novel PPI
HBE1	NUP98	Novel PPI
PADI2	EMC1	Novel PPI
AKIRIN2	MDN1	Novel PPI
HCK	COMT	Novel PPI
DISP1	2001-03-01	Novel PPI
HDAC2	TREML2	Novel PPI
HDAC2	FOXO3	Novel PPI
HDAC2	LAMA4	Novel PPI
HDAC2	REV3L	Novel PPI
HDAC2	CABIN1	Novel PPI
SNF8	HMOX1	Novel PPI
RERG	EXOSC8	Novel PPI
TCEAL3	RBM41	Novel PPI
HK1	USP54	Novel PPI
EDIL3	TBCA	Novel PPI
RHBDL2	MAP7D1	Novel PPI
CD300A	SLC9A3R1	Novel PPI
HPRT1	PCNT	Novel PPI
COPE	GDF15	Novel PPI
OIP5	VPS39	Novel PPI
EXOSC8	EEF1DP3	Novel PPI
EXOSC8	N4BP2L2	Novel PPI
EXOSC8	CAB39L	Novel PPI
EXOSC8	PDCD1LG2	Novel PPI
FASTKD5	NSFL1C	Novel PPI
FASTKD5	PCED1A	Novel PPI
FASTKD5	ZNF343	Novel PPI
FASTKD5	MRPS26	Novel PPI
FASTKD5	NRSN2	Novel PPI
FASTKD5	SIRPG	Novel PPI
MGLL	MRPS5	Novel PPI
GABARAPL2	PRKAR2A	Novel PPI
HMGCS2	ERO1B	Novel PPI
HMOX1	PDGFB	Novel PPI
HMOX1	ZNF132	Novel PPI
HMOX1	TEX33	Novel PPI
HMOX2	MARK3	Novel PPI
PPCS	C1orf50	Novel PPI
HNF4G	ELOC	Novel PPI
HOXA2	RALA	Novel PPI
ZNF668	DCTPP1	Novel PPI
HOXC6	BRD2	Novel PPI
MAP3K2	NGLY1	Novel PPI
CD8B	MRPS5	Novel PPI
SH3D21	SNIP1	Novel PPI
PRMT1	IMPDH2	Novel PPI
HSBP1	SDR42E1	Novel PPI
HSBP1	RPL13	Novel PPI
HSF4	STOML2	Novel PPI
ABCB7	RAP1GDS1	Novel PPI
FKBP10	KLHL11	Novel PPI
TNC	ITGB1	Novel PPI
HYAL1	PRKAR2A	Novel PPI
LNPK	EMC1	Novel PPI
SNIP1	JUN	Novel PPI
SNIP1	EVA1B	Novel PPI
SNIP1	AKIRIN1	Novel PPI
SNIP1	NFATC2	Novel PPI
SNIP1	POU3F1	Novel PPI
SNIP1	OXSM	Novel PPI
ACOT11	STOML2	Novel PPI
KLHL15	POLA1	Novel PPI
MIB2	PUSL1	Novel PPI
IDE	SORCS3	Novel PPI
IDI1	LARP4B	Novel PPI
AATF	MYO1D	Novel PPI
AATF	CCL5	Novel PPI
AATF	CCL7	Novel PPI
AATF	NOS2	Novel PPI
BCL2L13	IL17RA	Novel PPI
NAMPT	LOX	Novel PPI
NAP1L2	POFUT1	Novel PPI
IGF1	NEU1	Novel PPI
IGF1R	PCSK6	Novel PPI
IGFBP5	CSDE1	Novel PPI
CCNB3	GRIPAP1	Novel PPI
TADA2B	JAKMIP1	Novel PPI
USP54	SAMD8	Novel PPI
USP54	MSX2	Novel PPI
USP54	ARID5B	Novel PPI
USP54	FAM149B1	Novel PPI
USP54	FUT11	Novel PPI
USP54	CDK19	Novel PPI
USP54	CFAP70	Novel PPI
USP54	MSS51	Novel PPI
USP54	PLCD1	Novel PPI
IL12RB1	BRD4	Novel PPI
IL16	PCSK6	Novel PPI
GKAP1	TLE1	Novel PPI
IMPDH2	FBXL7	Novel PPI
IMPDH2	ATXN2	Novel PPI
IMPDH2	ATXN7	Novel PPI
IMPDH2	RBM15B	Novel PPI
IMPDH2	PXMP2	Novel PPI
IMPDH2	PXN	Novel PPI
IMPDH2	RAD54L2	Novel PPI
INCENP	MARK2	Novel PPI
INHBA	RALA	Novel PPI
INSIG1	ELOC	Novel PPI
GALP	NAT14	Novel PPI
IPP	RTN4	Novel PPI
ITGB1	TGFBR1	Novel PPI
ITGB1	ZNF33A	Novel PPI
ITGB1	ZEB1	Novel PPI
ITGB2	CHPF	Novel PPI
RPL4	TLE3	Novel PPI
ITPR2	PKP2	Novel PPI
JAK3	RAB8A	Novel PPI
CHD5	DNAJC11	Novel PPI
ARL6IP6	RBM43	Novel PPI
UBE2J2	PUSL1	Novel PPI
ANTXR2	RAP1GDS1	Novel PPI
GABPB2	TARS2	Novel PPI
LHFPL2	TBCA	Novel PPI
KCNK2	MARK1	Novel PPI
KCNN1	RAB8A	Novel PPI
KCNQ1	NUP98	Novel PPI
KDR	SRP72	Novel PPI
KEL	EMC1	Novel PPI
MS4A14	CCDC86	Novel PPI
ZFAND3	MTCH1	Novel PPI
MPHOSPH10	C2orf78	Novel PPI
MPHOSPH10	NEUROG1	Novel PPI
KRT8	ELOC	Novel PPI
KRT15	RAB5C	Novel PPI
MARK2	OSBP	Novel PPI
MARK2	PPP2R5B	Novel PPI
MARK2	RPS6KB1	Novel PPI
MARK2	SCGB1A1	Novel PPI
PIGS	SPP2	Novel PPI
PIGS	ZNF701	Novel PPI
PIGS	PDYN	Novel PPI
PUSL1	CALML6	Novel PPI
LAMB1	PRKAR2B	Novel PPI
C2orf71	CLIP4	Novel PPI
LAMC2	SCAP	Novel PPI
HTRA3	JAKMIP1	Novel PPI
LCP2	LARP1	Novel PPI
LIMK1	SELENOS	Novel PPI
FADS3	MDN1	Novel PPI
ID1	POFUT1	Novel PPI
VCX	MDN1	Novel PPI
VWA5A	RDX	Novel PPI
LOX	GAP43	Novel PPI
LOX	SNX24	Novel PPI
LOX	ZNF202	Novel PPI
LOX	EYA2	Novel PPI
LOX	MYL4	Novel PPI
LOXL1	MFGE8	Novel PPI
LRCH4	PRKAR2B	Novel PPI
LSS	SIRT5	Novel PPI
LSS	NUP214	Novel PPI
CD180	SELENOS	Novel PPI
LYL1	BRD4	Novel PPI
TM4SF1	BRD4	Novel PPI
HNRNPR	BRD4	Novel PPI
CPSF7	CCDC86	Novel PPI
HIST2H3C	TARS2	Novel PPI
MXD1	MOGS	Novel PPI
MAF	NEU1	Novel PPI
MARK1	USH2A	Novel PPI
MARK3	RECQL	Novel PPI
MARK3	RCOR3	Novel PPI
MCC	STOML2	Novel PPI
CHST6	NUP214	Novel PPI
RPL27A	PTGES2	Novel PPI
CD46	PRKACA	Novel PPI
TM6SF1	MFGE8	Novel PPI
MECP2	PRKACA	Novel PPI
BORCS8-MEF2B	GDF15	Novel PPI
RAB8A	TPM4	Novel PPI
RAB8A	MYO9B	Novel PPI
RAB8A	PRKACA	Novel PPI
RAB8A	UGT2B15	Novel PPI
RAB8A	STEAP1	Novel PPI
NUP54	2011-09-01	Novel PPI
NUP54	THAP6	Novel PPI
MFGE8	MRPS11	Novel PPI
MFGE8	PRLR	Novel PPI
PPP1R21	RTN4	Novel PPI
CYS1	NOL10	Novel PPI
RAB11FIP5	MOGS	Novel PPI
KMT2A	RDX	Novel PPI
KMT2A	EXOSC5	Novel PPI
AFF1	TBCA	Novel PPI
DYNC1I1	NUP214	Novel PPI
TNFAIP8L2	TARS2	Novel PPI
MPP3	TBK1	Novel PPI
TMEM176B	CHPF2	Novel PPI
TNFSF15	FKBP15	Novel PPI
BZW2	AGR3	Novel PPI
BZW2	AGMO	Novel PPI
ACAD9	HMCES	Novel PPI
ACAD9	TMCC1	Novel PPI
ACAD9	SEC61A1	Novel PPI
NT5C3A	DPY19L1	Novel PPI
HIPK2	SCAP	Novel PPI
MSH5	NEU1	Novel PPI
TMEM216	POLA2	Novel PPI
MSN	PRKAR2A	Novel PPI
SH3BGR	PCNT	Novel PPI
ZC3H7A	PMM2	Novel PPI
C11orf65	KDELC2	Novel PPI
IQGAP2	ALG8	Novel PPI
MT1H	PRKAR2B	Novel PPI
LGALSL	CEP68	Novel PPI
CEP112	ERN1	Novel PPI
SCG3	TCF12	Novel PPI
TBK1	SCN7A	Novel PPI
TBK1	AGAP2	Novel PPI
MKX	JAKMIP1	Novel PPI
ARHGAP27	RETREG3	Novel PPI
MUC2	NUP98	Novel PPI
FN1	NPTX1	Novel PPI
RPS26	PRIM1	Novel PPI
C8orf86	UBXN8	Novel PPI
NCBP1	SELENOS	Novel PPI
NCBP1	NUP214	Novel PPI
NDUFB9	OR2D2	Novel PPI
NDUFB9	TNIP2	Novel PPI
NDUFB9	PRDM14	Novel PPI
NDUFV3	PCNT	Novel PPI
NEDD9	ZNF318	Novel PPI
C9orf153	CCDC86	Novel PPI
NELL2	BRD4	Novel PPI
NEU1	PBX2	Novel PPI
NEU1	NOTCH4	Novel PPI
NEU1	NFYA	Novel PPI
NEU1	CDC42SE2	Novel PPI
CDC42P6	TAPT1	Novel PPI
NFE2	PRIM1	Novel PPI
NFIC	ERGIC1	Novel PPI
PPIL3	NUP107	Novel PPI
PPIL3	SRPK1	Novel PPI
PPIL3	STRADB	Novel PPI
PPIL3	MAIP1	Novel PPI
PPIL3	WDR12	Novel PPI
SVEP1	FKBP15	Novel PPI
NFKBIA	ELOC	Novel PPI
NKG7	PLEKHF2	Novel PPI
NMB	MRPS5	Novel PPI
PRICKLE1	ANO6	Novel PPI
NQO2	MTCH1	Novel PPI
FABP6	RAB7A	Novel PPI
NOTCH1	TOR1A	Novel PPI
NOTCH3	UPF1	Novel PPI
NPM1	SIL1	Novel PPI
ARL6IP4	SBNO1	Novel PPI
CNTN4	TBCA	Novel PPI
NPTX1	MXRA7	Novel PPI
NPTX1	STX1B	Novel PPI
NPTX1	NPTX2	Novel PPI
NPTX1	SLC3A1	Novel PPI
SPTBN5	TCF12	Novel PPI
SLC11A2	PRIM1	Novel PPI
NRCAM	ELOC	Novel PPI
TUBB8	LARP4B	Novel PPI
SLC26A8	PRIM1	Novel PPI
NUCB1	PLOD2	Novel PPI
NUP98	SLC22A18AS	Novel PPI
NUP98	CYFIP1	Novel PPI
NUP98	RNH1	Novel PPI
NUP98	CHMP5	Novel PPI
NUP98	NUP214	Novel PPI
NUP98	PSMD13	Novel PPI
NUP98	RRM1	Novel PPI
C12orf40	ANO6	Novel PPI
MUC19	ANO6	Novel PPI
GXYLT1	ANO6	Novel PPI
ALG10B	ANO6	Novel PPI
STT3B	EIF4H	Novel PPI
PRRX2	NUP214	Novel PPI
RAG1	TBCA	Novel PPI
SAC3D1	POLA2	Novel PPI
PCSK6	SNRPA1	Novel PPI
PCSK6	SYNM	Novel PPI
PAM	TBCA	Novel PPI
PCBP1	MOGS	Novel PPI
PCNT	PDE9A	Novel PPI
PCNT	PKNOX1	Novel PPI
PCNT	CDK12	Novel PPI
PCNT	RAC3	Novel PPI
PCNT	PFKL	Novel PPI
SLC7A6OS	CYB5B	Novel PPI
PCP4	EMC1	Novel PPI
CPNE8	ANO6	Novel PPI
PDE4C	GDF15	Novel PPI
PDE1B	PRIM1	Novel PPI
PDE6B	THTPA	Novel PPI
RUNX2	PRIM2	Novel PPI
PDK4	REEP5	Novel PPI
ENPP2	TOR1A	Novel PPI
GPR173	GRIPAP1	Novel PPI
GDAP1	ELOC	Novel PPI
BEX4	RBM41	Novel PPI
PEX7	STOML2	Novel PPI
IFT46	NLRX1	Novel PPI
PGD	ALG5	Novel PPI
REPIN1	CHPF2	Novel PPI
ABCB4	PRKAR2B	Novel PPI
PHF1	BRD2	Novel PPI
GPT2	HEATR3	Novel PPI
PRR14	DCTPP1	Novel PPI
SENP1	PRIM1	Novel PPI
SLX1B	DCTPP1	Novel PPI
CAMKV	FYCO1	Novel PPI
C1D	MOGS	Novel PPI
GFOD1	ZNF318	Novel PPI
OLFM1	PMPCA	Novel PPI
AHNAK	CCDC86	Novel PPI
MOV10L1	NAT14	Novel PPI
ETAA1	MOGS	Novel PPI
GPSM2	CLCC1	Novel PPI
ALG8	NARS2	Novel PPI
ALG8	TMEM126B	Novel PPI
ALG8	RSF1	Novel PPI
PLAT	PPP2CB	Novel PPI
PLAT	PVR	Novel PPI
PLAT	CRTC1	Novel PPI
PLAT	DDHD2	Novel PPI
CHPF2	TMEM176A	Novel PPI
CHPF2	GIMAP4	Novel PPI
CHPF2	GIMAP5	Novel PPI
CHPF2	ACTR3B	Novel PPI
BOD1L1	JAKMIP1	Novel PPI
JAKMIP1	TRMT44	Novel PPI
JAKMIP1	NKX2-1	Novel PPI
ATG9A	CHPF	Novel PPI
KDELC1	METTL21C	Novel PPI
C1orf50	ZMYND12	Novel PPI
C1orf50	CLSPN	Novel PPI
C1orf50	EXO5	Novel PPI
CCDC86	TUT1	Novel PPI
CCDC86	MS4A15	Novel PPI
TMUB2	DCAKD	Novel PPI
CCL8	SDF2	Novel PPI
APBB1IP	RAB18	Novel PPI
RNF26	VPS11	Novel PPI
DPP7	ERGIC1	Novel PPI
SLC25A24	CLCC1	Novel PPI
MRPL50	ERP44	Novel PPI
CERS5	CHPF	Novel PPI
TAPT1	CLRN2	Novel PPI
TAPT1	TAPT1-AS1	Novel PPI
POLA1	POLD1	Novel PPI
SLITRK6	NDFIP2	Novel PPI
C19orf57	GDF15	Novel PPI
THTPA	HEY1	Novel PPI
THTPA	METTL17	Novel PPI
THTPA	OR4K5	Novel PPI
POU4F1	NDFIP2	Novel PPI
OVCH1	FAR2	Novel PPI
PPID	LARP1	Novel PPI
CACFD1	EXOSC2	Novel PPI
PPL	LARP1	Novel PPI
PPP1R3C	ERGIC1	Novel PPI
SLC30A10	2001-03-01	Novel PPI
KANSL1	RETREG3	Novel PPI
PPP3R2	ERP44	Novel PPI
PPT1	COL6A3	Novel PPI
PDP1	PLEKHF2	Novel PPI
SEC23B	NINL	Novel PPI
PRIM1	RAB5B	Novel PPI
PRIM1	RARG	Novel PPI
PRIM2	GTF3C6	Novel PPI
PRKACA	TPM4	Novel PPI
PRKACA	ZNF208	Novel PPI
PRKACA	TCF4	Novel PPI
PRKACA	RFX1	Novel PPI
PRKACA	AKAP1	Novel PPI
PRKACA	ELL	Novel PPI
SLC24A1	TCF12	Novel PPI
PIGW	CISD3	Novel PPI
C17orf78	CISD3	Novel PPI
PRKAR2A	RPL29	Novel PPI
PRKAR2A	TCAIM	Novel PPI
PRKAR2B	RPL30	Novel PPI
PRKAR2B	RAP2B	Novel PPI
PRKAR2B	TFR2	Novel PPI
CISD3	LRRC37A11P	Novel PPI
CISD3	STAC2	Novel PPI
CISD3	GSDMA	Novel PPI
CISD3	SLFN12L	Novel PPI
MAPK6	TCF12	Novel PPI
PRNP	BRD2	Novel PPI
PROC	NGLY1	Novel PPI
ALKBH4	MEPCE	Novel PPI
ZNF562	FBXL12	Novel PPI
PSG5	PSMD8	Novel PPI
PSG9	PVR	Novel PPI
PSG11	PVR	Novel PPI
PSG11	PSMD8	Novel PPI
GLB1L	CHPF	Novel PPI
BSPRY	FKBP15	Novel PPI
ESRP1	PLEKHF2	Novel PPI
FBXL12	ZNF823	Novel PPI
FBXL12	C19orf66	Novel PPI
HILPDA	RBM28	Novel PPI
PAEP	TOR1A	Novel PPI
PSMD8	SNRPD2	Novel PPI
PSMD8	RPS19	Novel PPI
PSMD8	PLSCR2	Novel PPI
PSMD8	PVR	Novel PPI
PSMD8	XRCC1	Novel PPI
FYCO1	CDCP1	Novel PPI
TEX10	ERP44	Novel PPI
PLPPR1	ERP44	Novel PPI
C15orf32	CRTC3	Novel PPI
CENPT	CYB5B	Novel PPI
PTPN12	EIF4H	Novel PPI
ADPRHL2	MAP7D1	Novel PPI
SOHLH2	ALG5	Novel PPI
PTPRA	POFUT1	Novel PPI
CD59	WFS1	Novel PPI
C1orf109	MAP7D1	Novel PPI
PIGX	ATP13A3	Novel PPI
PVR	NECTIN2	Novel PPI
PEX2	ELOC	Novel PPI
PEX2	PLEKHF2	Novel PPI
PYGM	ERO1B	Novel PPI
TRMT61B	CLIP4	Novel PPI
CHPF	RNF25	Novel PPI
CHPF	TUBA4B	Novel PPI
CHPF	RAC2	Novel PPI
SSSCA1	POLA2	Novel PPI
RAB2A	RP1	Novel PPI
QSOX2	MAMDC4	Novel PPI
RAC2	BRD2	Novel PPI
ZCCHC8	SBNO1	Novel PPI
RALA	GCK	Novel PPI
ATG16L1	SCAP	Novel PPI
ATG16L1	PLD3	Novel PPI
TESK1	IL17RA	Novel PPI
RAP1GDS1	MED28	Novel PPI
WDR93	CRTC3	Novel PPI
CHMP6	RTN4	Novel PPI
BCL2L10	TCF12	Novel PPI
AKIRIN1	MAP7D1	Novel PPI
LRRC37A4P	DCAKD	Novel PPI
KDM5A	PKP2	Novel PPI
PLEKHF2	TCN2	Novel PPI
PLEKHF2	HEY1	Novel PPI
NLRX1	PDZD3	Novel PPI
NLRX1	SCN3B	Novel PPI
NLRX1	TMPRSS4	Novel PPI
SH3BP2	NSD2	Novel PPI
HAPLN3	CRTC3	Novel PPI
RECQL	PLEKHA5	Novel PPI
REL	MOGS	Novel PPI
MRRF	CDK5RAP2	Novel PPI
ZYG11B	UCK2	Novel PPI
ZYG11B	BTBD2	Novel PPI
DUSP15	POFUT1	Novel PPI
LRRK1	SELENOS	Novel PPI
LRRK1	TM2D3	Novel PPI
RFC2	EIF4H	Novel PPI
ZNF768	DCTPP1	Novel PPI
NARS2	FAM181B	Novel PPI
NARS2	TMEM126B	Novel PPI
CLIP4	SPDYA	Novel PPI
LINS1	SELENOS	Novel PPI
C1orf115	2001-03-01	Novel PPI
ISOC2	NAT14	Novel PPI
EVA1B	MAP7D1	Novel PPI
BRD2	CDC42EP4	Novel PPI
BRD2	ECEL1	Novel PPI
TTC27	EMC1	Novel PPI
SBNO1	DIABLO	Novel PPI
ALG9	VPS11	Novel PPI
ARMC5	DCTPP1	Novel PPI
HHIPL2	2001-03-01	Novel PPI
MOGS	VPS54	Novel PPI
C7orf43	MEPCE	Novel PPI
UBE2W	ELOC	Novel PPI
RBM41	SERPINA7	Novel PPI
TMEM40	NUP210	Novel PPI
UEVLD	SAAL1	Novel PPI
DCAKD	ATXN7L3	Novel PPI
HDAC11	NUP210	Novel PPI
RFK	SIL1	Novel PPI
ZNF581	NAT14	Novel PPI
LINC00200	LARP4B	Novel PPI
SYNJ2BP	SMOC1	Novel PPI
RPN1	RAB7A	Novel PPI
TARS2	ANP32E	Novel PPI
RPS7	STOML2	Novel PPI
LRRK2	ANO6	Novel PPI
COQ8B	C19orf33	Novel PPI
ZHX2	RAB7A	Novel PPI
AAK1	CEP68	Novel PPI
NOL10	C2orf50	Novel PPI
NOL10	PQLC3	Novel PPI
WDR37	LARP4B	Novel PPI
LGSN	MTCH1	Novel PPI
KCNJ15	MTCH1	Novel PPI
ESRP2	CYB5B	Novel PPI
S100P	WFS1	Novel PPI
NAA25	ELOC	Novel PPI
ST6GALNAC2	SLC9A3R1	Novel PPI
RPS2P45	CYB5B	Novel PPI
GPRC5D	ERC1	Novel PPI
CCL15	SDF2	Novel PPI
CCL24	EIF4H	Novel PPI
SDF2	ZNF18	Novel PPI
STOML2	RNF38	Novel PPI
SFRP1	UBXN8	Novel PPI
EDC3	REEP5	Novel PPI
KIF27	TLE1	Novel PPI
COPG1	RAB7A	Novel PPI
SFTPB	GRPEL1	Novel PPI
CACYBP	EDEM3	Novel PPI
TRMT1	TNPO2	Novel PPI
TRMT1	HOOK2	Novel PPI
OPA3	NGLY1	Novel PPI
TM2D3	SELENOS	Novel PPI
DZIP1	UGGT2	Novel PPI
GFI1	SLC9A3R1	Novel PPI
GFI1	CSDE1	Novel PPI
DHX30	SCAP	Novel PPI
SLC30A6	ATL2	Novel PPI
WDR47	CLCC1	Novel PPI
C16orf70	CYB5B	Novel PPI
EDEM3	METTL13	Novel PPI
GRPEL1	MED28	Novel PPI
SCUBE1	PMPCA	Novel PPI
RAB18	PRTFDC1	Novel PPI
RAB18	UCN	Novel PPI
OIT3	TYSND1	Novel PPI
MTX2	EXOSC2	Novel PPI
SLC12A1	TCF12	Novel PPI
DNAJC11	LINC00337	Novel PPI
PARVA	ERO1B	Novel PPI
NINL	APMAP	Novel PPI
UGGT2	TGDS	Novel PPI
KDM2A	POLA2	Novel PPI
H2AFJ	PLEKHA5	Novel PPI
NGLY1	SH3BP1	Novel PPI
NGLY1	GJB2	Novel PPI
SNRPA1	SELENOS	Novel PPI
SNRPB2	CSDE1	Novel PPI
LRIF1	CLCC1	Novel PPI
MAST3	MYCBP2	Novel PPI
MAST3	GDF15	Novel PPI
DOPEY1	MDN1	Novel PPI
VPS11	WNT1	Novel PPI
VPS11	MALL	Novel PPI
SELENOS	CELF4	Novel PPI
SELENOS	TTC23	Novel PPI
SELENOS	SYNM	Novel PPI
MYCBP2	COMMD6	Novel PPI
ERC1	FGF23	Novel PPI
RBM26	NDFIP2	Novel PPI
SRP54	STAB1	Novel PPI
CLSTN2	PLOD2	Novel PPI
UNC45A	CRTC3	Novel PPI
SMOC1	COX16	Novel PPI
CIC	PLD3	Novel PPI
RETREG3	RUNDC1	Novel PPI
RETREG3	SPPL2C	Novel PPI
RTF1	VPS39	Novel PPI
LARP4B	DIP2C	Novel PPI
LARP4B	ADARB2	Novel PPI
LARP4B	IDI2-AS1	Novel PPI
MDN1	ZNF292	Novel PPI
PMPCA	PCDHB4	Novel PPI
PMPCA	AVEN	Novel PPI
SULT2A1	GDF15	Novel PPI
MLC1	NAT14	Novel PPI
ATP2A3	MTCH1	Novel PPI
NUP210	TSEN2	Novel PPI
TARBP1	ERO1B	Novel PPI
TBCA	PHAX	Novel PPI
ELOC	LY96	Novel PPI
FKBP15	ZFP37	Novel PPI
ALKBH2	NDFIP2	Novel PPI
SLIT2	CSDE1	Novel PPI
NSD1	RTN4	Novel PPI
IQCN	SLC44A2	Novel PPI
EXOSC2	KIF1BP	Novel PPI
EXOSC2	ANGPTL2	Novel PPI
EXOSC2	NCS1	Novel PPI
EXOSC2	VCAM1	Novel PPI
TGFBI	POR	Novel PPI
CYB5B	COG8	Novel PPI
VKORC1	DCTPP1	Novel PPI
TMCC1	RAB7A	Novel PPI
TLE1	GOLM1	Novel PPI
TLE3	SRP14	Novel PPI
MEPCE	SMURF1	Novel PPI
POFUT1	USH2A	Novel PPI
POFUT1	ZIC3	Novel PPI
NUP62	ZNF91	Novel PPI
PLD3	VRK2	Novel PPI
PLEKHA5	SPIRE1	Novel PPI
IL17RA	POTEH	Novel PPI
VAV2	NUP214	Novel PPI
C16orf58	DCTPP1	Novel PPI
AEN	CRTC3	Novel PPI
CRTC3	RGMA	Novel PPI
CRTC3	RCCD1	Novel PPI
EIF4H	LAT2	Novel PPI
WFS1	CSDE1	Novel PPI
NSD2	SMURF1	Novel PPI
NSD2	SLBP	Novel PPI
NSD2	NELFA	Novel PPI
WRN	UBXN8	Novel PPI
DCTPP1	GDPD3	Novel PPI
PLOD2	LITAF	Novel PPI
ZNF43	COMT	Novel PPI
MRPS6	NUP214	Novel PPI
MRPS5	COMT	Novel PPI
SLC2A13	ANO6	Novel PPI
GRIPAP1	MAGED4B	Novel PPI
CDC42SE1	SLC44A2	Novel PPI
EXOSC5	HAMP	Novel PPI
FCHO1	GDF15	Novel PPI
CYP4F12	SLC44A2	Novel PPI
SLC39A2	POR	Novel PPI
NAT14	ZNF628	Novel PPI
ANO6	ARID2	Novel PPI
CPNE2	RDX	Known PPI
RGS10	PRKACA	Known PPI
A2M	FBXL12	Known PPI
A2M	ADAMTS1	Known PPI
A2M	ECSIT	Known PPI
ABHD17A	GOLGA2	Known PPI
NRIP1	DNMT1	Known PPI
NRIP1	HDAC2	Known PPI
AANAT	PRKACA	Known PPI
EEF2K	PRKACA	Known PPI
ABCA1	CSNK2A2	Known PPI
ABCA1	PRKACA	Known PPI
ABCA2	CDK5RAP2	Known PPI
DGCR6	MIPOL1	Known PPI
DGCR6	AES	Known PPI
DGCR6	GOLGA2	Known PPI
DGCR6	NUP62	Known PPI
DGCR6	TCF12	Known PPI
DGCR6	NUP54	Known PPI
LZTR1	AATF	Known PPI
ABL1	GPX1	Known PPI
ABL2	GPX1	Known PPI
KCTD13	RHOA	Known PPI
RB1CC1	TBKBP1	Known PPI
ACACA	CSNK2A2	Known PPI
ACADM	CALM1	Known PPI
ACADM	SUMO4	Known PPI
AKAP17A	NINL	Known PPI
CLDN3	PRKACA	Known PPI
ASIC2	STOM	Known PPI
ASIC1	STOM	Known PPI
ASIC1	PRKACA	Known PPI
DNAJC19	MCPH1	Known PPI
DNAJC19	HSPA9	Known PPI
DNAJC19	PAM16	Known PPI
DNAJC19	APP	Known PPI
ACLY	PRKACA	Known PPI
ACOX1	TYSND1	Known PPI
RAB22A	RAB7A	Known PPI
ACTB	CSNK2B	Known PPI
DPY30	PRRC2B	Known PPI
MIF4GD	PDE4DIP	Known PPI
NAA10	PDE4DIP	Known PPI
LINC00526	AES	Known PPI
CCDC57	AES	Known PPI
WDR18	CSNK2B	Known PPI
ACTN4	ITGB1	Known PPI
ATP6V1G1	GOLGA2	Known PPI
ACTN1	ITGB1	Known PPI
ACVR1B	OS9	Known PPI
ACVRL1	CSNK2B	Known PPI
HIST3H3	HDAC2	Known PPI
HIST3H3	NSD2	Known PPI
NDRG2	ATP1B1	Known PPI
KLHL32	NUP62	Known PPI
TRIM59	NRM	Known PPI
TRIM59	RHOU	Known PPI
TRIM59	ESR1	Known PPI
[truncated: 4,077 more rows]
