# Supplementary material for: Interactome of SARS-CoV-2 / nCoV19 modulated host proteins with computationally predicted PPIs
Source: Res Sq. 2020 May 13:rs.3.rs-28592. Preprint. [Version 1] doi: 10.21203/rs.3.rs-28592/v1 (PMC7336710; doi:10.21203/rs.3.rs-28592/v1)
Supplement: Supplement [file SupplementaryDataFileS2.xlsx]

## Sheet: Data File S2
Interactome of SARS-CoV-2 / nCoV19 modulated host proteins with computationally predicted PPIs
Supplementary Data File S2. Complete list of SARS-related biological evidences of genes in the host protein interactome: A tick mark indicates the presence of a particular evidence for a given gene. Biological evidences include differential expression in Calu-3 cells infected with SARS-CoV for 48 hours, differential expression in Calu-3 cells infected with the Urbani strain of SARS-CoV for 72 hou…

## Sheet: Biological evidences
Gene	Interactor type	Differentially expressed in A549 cells infected with SARS-CoV-2 versus mock infected	Host proteins interacting with SARS-CoV	Differentially expressed in Calu-3 epithelial cells infected for 48hr with SARS coronavirus versus mock infected	Differentially expressed in Calu-3 lung cells infected with SARS CoV Urbani for 72hr versus mock infected	Differentially expressed in PBMC from patients with severe acute respiratory syndrome versus healthy subjects	Total number of evidences
SP100	Known interactor	✓		✓	✓	✓	4
XPA	Novel interactor		✓	✓	✓	✓	4
C1S	Novel interactor	✓		✓	✓	✓	4
MARK2	Host protein		✓		✓	✓	3
MARK3	Host protein		✓		✓	✓	3
SLC30A9	Host protein			✓	✓	✓	3
GOLGB1	Host protein			✓	✓	✓	3
PABPC4	Host protein			✓	✓	✓	3
DCAF7	Host protein			✓	✓	✓	3
ACSL3	Host protein			✓	✓	✓	3
PRKAR2A	Host protein			✓	✓	✓	3
ZYG11B	Host protein			✓	✓	✓	3
NINL	Host protein			✓	✓	✓	3
TCF12	Host protein			✓	✓	✓	3
NPTX1	Host protein	✓			✓	✓	3
EIF4B	Known interactor		✓	✓	✓		3
TERF1	Known interactor		✓	✓	✓		3
VKORC1	Known interactor		✓	✓	✓		3
RPS20	Known interactor		✓	✓	✓		3
RNF128	Known interactor		✓	✓	✓		3
ZNF410	Known interactor		✓		✓	✓	3
CYB5A	Known interactor			✓	✓	✓	3
ICA1	Known interactor			✓	✓	✓	3
ARHGEF9	Known interactor			✓	✓	✓	3
KIF13B	Known interactor			✓	✓	✓	3
SCEL	Known interactor			✓	✓	✓	3
ADRA2A	Known interactor			✓	✓	✓	3
SPEN	Known interactor			✓	✓	✓	3
EIF4EBP1	Known interactor			✓	✓	✓	3
MAX	Known interactor			✓	✓	✓	3
CDK5	Known interactor			✓	✓	✓	3
ATF2	Known interactor			✓	✓	✓	3
NOTCH3	Known interactor			✓	✓	✓	3
BMPR2	Known interactor			✓	✓	✓	3
CEP70	Known interactor			✓	✓	✓	3
TRIM38	Known interactor			✓	✓	✓	3
RB1CC1	Known interactor			✓	✓	✓	3
SIX1	Known interactor			✓	✓	✓	3
FAM126B	Known interactor			✓	✓	✓	3
EEF1B2	Known interactor			✓	✓	✓	3
CNOT7	Known interactor			✓	✓	✓	3
PATL1	Known interactor			✓	✓	✓	3
MKNK2	Known interactor			✓	✓	✓	3
XRCC6	Known interactor			✓	✓	✓	3
XRN1	Known interactor			✓	✓	✓	3
MED8	Known interactor			✓	✓	✓	3
ETV1	Known interactor			✓	✓	✓	3
VAV3	Known interactor			✓	✓	✓	3
FOS	Known interactor			✓	✓	✓	3
FBXO28	Known interactor			✓	✓	✓	3
ABL2	Known interactor			✓	✓	✓	3
TBX3	Known interactor			✓	✓	✓	3
FRG1	Known interactor			✓	✓	✓	3
ERBB3	Known interactor			✓	✓	✓	3
NAP1L1	Known interactor			✓	✓	✓	3
LGALS3	Known interactor			✓	✓	✓	3
NR3C1	Known interactor			✓	✓	✓	3
IFT20	Known interactor			✓	✓	✓	3
AR	Known interactor			✓	✓	✓	3
CUL5	Known interactor			✓	✓	✓	3
NOA1	Known interactor			✓	✓	✓	3
NEFL	Known interactor			✓	✓	✓	3
RBBP4	Known interactor			✓	✓	✓	3
TNFRSF10B	Known interactor			✓	✓	✓	3
RHOB	Known interactor			✓	✓	✓	3
VPS26A	Known interactor			✓	✓	✓	3
QARS	Known interactor			✓	✓	✓	3
GOLGA5	Known interactor			✓	✓	✓	3
IKBIP	Known interactor			✓	✓	✓	3
CLN8	Known interactor			✓	✓	✓	3
PPP1R2	Known interactor			✓	✓	✓	3
TOR1AIP2	Known interactor			✓	✓	✓	3
PRKD2	Known interactor			✓	✓	✓	3
VCP	Known interactor			✓	✓	✓	3
MT2A	Known interactor			✓	✓	✓	3
NME7	Known interactor			✓	✓	✓	3
ABLIM1	Known interactor			✓	✓	✓	3
LANCL1	Known interactor			✓	✓	✓	3
STAT1	Known interactor	✓		✓	✓		3
C19orf66	Known interactor	✓		✓	✓		3
SAT1	Known interactor	✓		✓	✓		3
MAP3K14	Known interactor	✓		✓	✓		3
SQSTM1	Known interactor	✓		✓	✓		3
UBE2L6	Known interactor	✓		✓	✓		3
IFIT3	Known interactor	✓		✓	✓		3
IFIT5	Known interactor	✓		✓	✓		3
IRF7	Known interactor	✓		✓	✓		3
PHF11	Known interactor	✓		✓	✓		3
RAP1GAP	Known interactor	✓		✓	✓		3
OSTC	Novel interactor			✓	✓	✓	3
CTBP2	Novel interactor			✓	✓	✓	3
AHNAK	Novel interactor			✓	✓	✓	3
GPR17	Novel interactor			✓	✓	✓	3
RPS7	Novel interactor			✓	✓	✓	3
SERTAD2	Novel interactor			✓	✓	✓	3
AP1G1	Novel interactor			✓	✓	✓	3
DTWD1	Novel interactor			✓	✓	✓	3
NLN	Novel interactor			✓	✓	✓	3
GXYLT1	Novel interactor			✓	✓	✓	3
GSN	Novel interactor			✓	✓	✓	3
AVL9	Novel interactor			✓	✓	✓	3
NDUFB6	Novel interactor			✓	✓	✓	3
ZNF473	Novel interactor			✓	✓	✓	3
MVK	Novel interactor			✓	✓	✓	3
ANKRA2	Novel interactor			✓	✓	✓	3
BAG4	Novel interactor			✓	✓	✓	3
HOMER3	Novel interactor			✓	✓	✓	3
NEDD9	Novel interactor			✓	✓	✓	3
NMRK1	Novel interactor			✓	✓	✓	3
NFIA	Novel interactor			✓	✓	✓	3
RSL24D1	Novel interactor			✓	✓	✓	3
ZNF10	Novel interactor			✓	✓	✓	3
SLC22A18AS	Novel interactor			✓	✓	✓	3
ATRAID	Novel interactor			✓	✓	✓	3
ZNF777	Novel interactor			✓	✓	✓	3
OSBP	Novel interactor			✓	✓	✓	3
IL1RAP	Novel interactor			✓	✓	✓	3
INTS8	Novel interactor			✓	✓	✓	3
CREG1	Novel interactor			✓	✓	✓	3
MMP13	Novel interactor			✓	✓	✓	3
SLC3A1	Novel interactor			✓	✓	✓	3
RSF1	Novel interactor			✓	✓	✓	3
ENTPD3	Novel interactor			✓	✓	✓	3
PHKB	Novel interactor			✓	✓	✓	3
LRRC14	Novel interactor			✓	✓	✓	3
ASPH	Novel interactor			✓	✓	✓	3
NOSTRIN	Novel interactor			✓	✓	✓	3
RPL30	Novel interactor			✓	✓	✓	3
DDX31	Novel interactor			✓	✓	✓	3
STEAP1	Novel interactor	✓		✓	✓		3
SAMHD1	Novel interactor	✓		✓	✓		3
PARP14	Novel interactor	✓		✓	✓		3
DCAKD	Host protein			✓	✓		2
ALG5	Host protein			✓	✓		2
ERMP1	Host protein			✓	✓		2
RBM41	Host protein			✓		✓	2
GHITM	Host protein			✓	✓		2
SCCPDH	Host protein			✓	✓		2
NUP88	Host protein			✓		✓	2
LMAN2	Host protein			✓	✓		2
LARP4B	Host protein			✓	✓		2
DPH5	Host protein			✓	✓		2
SLC30A7	Host protein			✓	✓		2
TMED5	Host protein			✓	✓		2
SLU7	Host protein			✓	✓		2
HSBP1	Host protein			✓	✓		2
CSDE1	Host protein			✓	✓		2
NPC2	Host protein				✓	✓	2
SLC27A2	Host protein			✓	✓		2
ADAM9	Host protein				✓	✓	2
REEP6	Host protein			✓	✓		2
YIF1A	Host protein			✓	✓		2
RAB1A	Host protein			✓	✓		2
F2RL1	Host protein			✓	✓		2
LARP1	Host protein				✓	✓	2
BAG5	Host protein			✓		✓	2
CYB5R3	Host protein			✓	✓		2
GCC2	Host protein			✓	✓		2
NUTF2	Host protein			✓	✓		2
MYCBP2	Host protein			✓	✓		2
NIN	Host protein			✓	✓		2
DDX21	Host protein			✓	✓		2
SNIP1	Host protein			✓	✓		2
UBAP2	Host protein			✓	✓		2
REEP5	Host protein			✓	✓		2
AKAP9	Host protein			✓	✓		2
POLA2	Host protein				✓	✓	2
IDE	Host protein				✓	✓	2
FYCO1	Host protein			✓	✓		2
UGGT2	Host protein				✓	✓	2
G3BP1	Host protein			✓	✓		2
TLE3	Host protein				✓	✓	2
PLD3	Host protein			✓	✓		2
ATP6AP1	Host protein			✓	✓		2
HOOK1	Host protein			✓	✓		2
TARS2	Host protein			✓	✓		2
RAB2A	Host protein			✓	✓		2
IMPDH2	Host protein			✓	✓		2
FAM162A	Host protein			✓	✓		2
C1orf50	Host protein			✓	✓		2
USP13	Host protein			✓	✓		2
FAM8A1	Host protein			✓	✓		2
ZC3H18	Host protein			✓	✓		2
TUBGCP2	Host protein			✓		✓	2
UBXN8	Host protein			✓	✓		2
ERC1	Host protein				✓	✓	2
AP2M1	Host protein			✓	✓		2
CWC27	Host protein			✓	✓		2
MOV10	Host protein			✓	✓		2
SLC9A3R1	Host protein			✓	✓		2
TMEM97	Host protein			✓		✓	2
RAE1	Host protein			✓	✓		2
NEK9	Host protein			✓	✓		2
RALA	Host protein			✓	✓		2
RAB7A	Host protein			✓	✓		2
OS9	Host protein			✓	✓		2
RHOA	Host protein			✓	✓		2
STC2	Host protein				✓	✓	2
NUP54	Host protein				✓	✓	2
AES	Host protein			✓	✓		2
PRRC2B	Host protein				✓	✓	2
HDAC2	Host protein			✓		✓	2
DNMT1	Host protein				✓	✓	2
GOLGA2	Host protein			✓	✓		2
ECSIT	Host protein			✓		✓	2
HGS	Known interactor		✓	✓			2
LCP1	Known interactor		✓	✓			2
PPIG	Known interactor		✓	✓			2
NAE1	Known interactor		✓			✓	2
DDAH2	Known interactor		✓		✓		2
CHMP2B	Known interactor		✓		✓		2
MIF4GD	Known interactor		✓	✓			2
ZCCHC7	Known interactor			✓	✓		2
CYCS	Known interactor			✓	✓		2
UBQLN1	Known interactor			✓	✓		2
MITD1	Known interactor			✓		✓	2
FRMD8	Known interactor			✓	✓		2
TCEA1	Known interactor			✓	✓		2
XRCC5	Known interactor			✓		✓	2
PTPRK	Known interactor			✓	✓		2
RGS10	Known interactor				✓	✓	2
PLD1	Known interactor			✓	✓		2
RBMS1	Known interactor			✓	✓		2
ABCD1	Known interactor				✓	✓	2
FGFR3	Known interactor			✓	✓		2
NPAS2	Known interactor			✓	✓		2
GAB1	Known interactor			✓	✓		2
BEX2	Known interactor			✓	✓		2
PRDM1	Known interactor			✓	✓		2
PIAS1	Known interactor			✓	✓		2
RAB5B	Known interactor			✓	✓		2
DAPK3	Known interactor			✓	✓		2
GNB4	Known interactor			✓	✓		2
DCPS	Known interactor			✓	✓		2
EPB41L4A	Known interactor			✓	✓		2
RASGRP3	Known interactor			✓	✓		2
EHMT2	Known interactor			✓		✓	2
ATXN7	Known interactor			✓	✓		2
PARD6B	Known interactor			✓	✓		2
SNF8	Known interactor			✓	✓		2
BAG6	Known interactor			✓		✓	2
DYNLT3	Known interactor			✓	✓		2
EIF4ENIF1	Known interactor			✓	✓		2
MXD1	Known interactor				✓	✓	2
CRIP2	Known interactor			✓	✓		2
SH3BP1	Known interactor				✓	✓	2
APPBP2	Known interactor			✓	✓		2
RALBP1	Known interactor			✓	✓		2
ARRB2	Known interactor			✓		✓	2
LAMB2	Known interactor			✓	✓		2
IRS1	Known interactor			✓	✓		2
DYNLT1	Known interactor				✓	✓	2
PPP2R5E	Known interactor			✓	✓		2
GRB10	Known interactor			✓	✓		2
RAB3IP	Known interactor			✓	✓		2
TCF19	Known interactor			✓	✓		2
TCF3	Known interactor			✓	✓		2
RPS27	Known interactor				✓	✓	2
ARMC8	Known interactor				✓	✓	2
SAMD4A	Known interactor			✓	✓		2
EAPP	Known interactor			✓	✓		2
CYP3A4	Known interactor			✓	✓		2
PCM1	Known interactor			✓	✓		2
KIAA0408	Known interactor				✓	✓	2
IDH1	Known interactor			✓	✓		2
BICD2	Known interactor			✓		✓	2
TLE2	Known interactor			✓	✓		2
KPNB1	Known interactor			✓	✓		2
UTP14C	Known interactor			✓	✓		2
EIF2S2	Known interactor			✓	✓		2
SEL1L	Known interactor			✓	✓		2
VIM	Known interactor			✓	✓		2
RBM17	Known interactor			✓		✓	2
SDCBP	Known interactor			✓	✓		2
SMAD2	Known interactor			✓	✓		2
FRA10AC1	Known interactor			✓	✓		2
DAAM1	Known interactor			✓	✓		2
PRKAB2	Known interactor			✓	✓		2
CCDC115	Known interactor			✓	✓		2
RPL27A	Known interactor			✓	✓		2
CHMP3	Known interactor			✓	✓		2
RFC1	Known interactor			✓	✓		2
CEBPG	Known interactor			✓		✓	2
SRC	Known interactor			✓	✓		2
ITSN1	Known interactor				✓	✓	2
ITPR3	Known interactor			✓		✓	2
RUFY1	Known interactor			✓		✓	2
EPOR	Known interactor			✓	✓		2
PRDX2	Known interactor			✓	✓		2
GLYCTK	Known interactor			✓	✓		2
SARNP	Known interactor			✓	✓		2
RAB22A	Known interactor			✓	✓		2
MITF	Known interactor			✓	✓		2
SPSB3	Known interactor			✓	✓		2
EXOC5	Known interactor			✓	✓		2
CYP2J2	Known interactor			✓	✓		2
TOR1B	Known interactor			✓	✓		2
CRCP	Known interactor			✓	✓		2
MUC1	Known interactor				✓	✓	2
COPS2	Known interactor			✓	✓		2
NOS1	Known interactor			✓		✓	2
ADH5	Known interactor			✓	✓		2
RNPS1	Known interactor			✓	✓		2
UBE2D3	Known interactor			✓	✓		2
ARL3	Known interactor			✓	✓		2
SYNJ1	Known interactor			✓	✓		2
IKZF3	Known interactor			✓	✓		2
PLEKHA6	Known interactor			✓	✓		2
EWSR1	Known interactor			✓	✓		2
USP4	Known interactor			✓	✓		2
CYP2C9	Known interactor				✓	✓	2
SRGAP1	Known interactor			✓	✓		2
PJA2	Known interactor			✓	✓		2
ATF7IP	Known interactor				✓	✓	2
VCAN	Known interactor			✓		✓	2
PROS1	Known interactor			✓	✓		2
NUP133	Known interactor			✓		✓	2
RPL5	Known interactor			✓	✓		2
BID	Known interactor			✓	✓		2
STX7	Known interactor			✓	✓		2
ADD1	Known interactor			✓		✓	2
C16orf45	Known interactor			✓	✓		2
CBX5	Known interactor			✓	✓		2
DALRD3	Known interactor			✓	✓		2
CCND1	Known interactor			✓	✓		2
TTC14	Known interactor			✓		✓	2
GPC4	Known interactor			✓	✓		2
AP2B1	Known interactor			✓	✓		2
JUN	Known interactor			✓	✓		2
CTBP1	Known interactor			✓	✓		2
SIK1	Known interactor			✓	✓		2
SH3D19	Known interactor			✓	✓		2
YIPF5	Known interactor			✓	✓		2
EPS8	Known interactor			✓	✓		2
KPNA3	Known interactor				✓	✓	2
CALCOCO2	Known interactor			✓	✓		2
RRAD	Known interactor			✓	✓		2
SPG21	Known interactor			✓	✓		2
CAV1	Known interactor			✓	✓		2
MBNL1	Known interactor			✓	✓		2
CACNA1B	Known interactor			✓		✓	2
MECP2	Known interactor			✓	✓		2
NFX1	Known interactor			✓	✓		2
PLEKHB1	Known interactor			✓	✓		2
EXOSC1	Known interactor			✓		✓	2
TXNDC17	Known interactor			✓		✓	2
CUL4A	Known interactor			✓	✓		2
MLX	Known interactor			✓	✓		2
DUSP23	Known interactor			✓	✓		2
EXOSC10	Known interactor			✓		✓	2
SEC11A	Known interactor			✓	✓		2
CDC42BPB	Known interactor			✓	✓		2
EXOC3	Known interactor			✓	✓		2
CIRBP	Known interactor			✓	✓		2
SHMT2	Known interactor			✓	✓		2
SUMO2	Known interactor			✓	✓		2
ANGPT2	Known interactor			✓	✓		2
BCL6	Known interactor				✓	✓	2
COL7A1	Known interactor			✓		✓	2
ZNHIT1	Known interactor			✓	✓		2
SERTAD1	Known interactor			✓	✓		2
NCF2	Known interactor			✓	✓		2
PLCB1	Known interactor			✓	✓		2
EXOC7	Known interactor			✓	✓		2
GATA2	Known interactor				✓	✓	2
AKAP11	Known interactor				✓	✓	2
KLF6	Known interactor			✓	✓		2
DAPK1	Known interactor			✓	✓		2
SOX4	Known interactor			✓	✓		2
DDB1	Known interactor			✓	✓		2
RAC1	Known interactor			✓	✓		2
ZMYM5	Known interactor				✓	✓	2
UPF3A	Known interactor			✓	✓		2
KRAS	Known interactor			✓	✓		2
DDX24	Known interactor				✓	✓	2
SMARCE1	Known interactor			✓	✓		2
RANBP2	Known interactor			✓	✓		2
HNRNPM	Known interactor			✓		✓	2
AZGP1	Known interactor			✓	✓		2
TGFBR1	Known interactor			✓	✓		2
EGFR	Known interactor			✓	✓		2
DHX9	Known interactor				✓	✓	2
LOXL1	Known interactor			✓	✓		2
RHOC	Known interactor			✓	✓		2
SNX5	Known interactor				✓	✓	2
PPARA	Known interactor			✓	✓		2
SGSM3	Known interactor			✓	✓		2
ASAP2	Known interactor				✓	✓	2
HIST1H1C	Known interactor			✓	✓		2
PI4K2A	Known interactor			✓	✓		2
CHM	Known interactor			✓	✓		2
TNF	Known interactor			✓	✓		2
RNF213	Known interactor			✓	✓		2
ANG	Known interactor			✓	✓		2
PDPK1	Known interactor			✓	✓		2
ARL6IP1	Known interactor			✓	✓		2
EIF5	Known interactor			✓	✓		2
UBE2E3	Known interactor			✓	✓		2
TADA2A	Known interactor				✓	✓	2
TRAFD1	Known interactor			✓	✓		2
KIAA1217	Known interactor			✓		✓	2
GJB1	Known interactor			✓	✓		2
RPL18A	Known interactor			✓	✓		2
NEBL	Known interactor			✓	✓		2
SKP1	Known interactor			✓	✓		2
IER3IP1	Known interactor			✓	✓		2
RHNO1	Known interactor			✓		✓	2
CREB1	Known interactor			✓	✓		2
HDAC1	Known interactor			✓	✓		2
CGGBP1	Known interactor				✓	✓	2
PPP1R12A	Known interactor				✓	✓	2
KRT6B	Known interactor			✓	✓		2
ALKBH3	Known interactor			✓		✓	2
CAMKK2	Known interactor			✓	✓		2
PTEN	Known interactor			✓	✓		2
SERPINB9	Known interactor			✓	✓		2
TNPO1	Known interactor			✓	✓		2
GNG10	Known interactor			✓	✓		2
MON1B	Known interactor			✓	✓		2
PAIP1	Known interactor			✓		✓	2
TPM1	Known interactor			✓	✓		2
BTF3	Known interactor			✓	✓		2
RABEP1	Known interactor			✓	✓		2
PRKAR1A	Known interactor			✓	✓		2
TRIO	Known interactor			✓	✓		2
CCDC92	Known interactor			✓	✓		2
PAK1	Known interactor			✓	✓		2
MIA2	Known interactor				✓	✓	2
EEF1G	Known interactor			✓	✓		2
PER1	Known interactor			✓	✓		2
FBXO25	Known interactor			✓	✓		2
NUDT3	Known interactor			✓	✓		2
ID2	Known interactor			✓	✓		2
PRPF31	Known interactor			✓		✓	2
CYP2C18	Known interactor			✓	✓		2
VTI1B	Known interactor			✓	✓		2
BAIAP2	Known interactor			✓	✓		2
TFAP2A	Known interactor			✓	✓		2
CALM1	Known interactor			✓	✓		2
VPS37C	Known interactor			✓		✓	2
UBE2K	Known interactor			✓	✓		2
APIP	Known interactor			✓	✓		2
TP53	Known interactor			✓	✓		2
QKI	Known interactor			✓	✓		2
RAB6A	Known interactor			✓	✓		2
RUNX1	Known interactor			✓	✓		2
LAMP1	Known interactor			✓	✓		2
LYPLA1	Known interactor			✓		✓	2
ATF4	Known interactor			✓	✓		2
PPP1CC	Known interactor			✓	✓		2
PPP2R1B	Known interactor			✓	✓		2
ADRB2	Known interactor			✓	✓		2
PIN4	Known interactor			✓	✓		2
TCEA2	Known interactor			✓	✓		2
NDRG1	Known interactor			✓	✓		2
RXRA	Known interactor			✓	✓		2
GPBP1	Known interactor			✓	✓		2
MDFI	Known interactor				✓	✓	2
PDZK1	Known interactor			✓	✓		2
RCN2	Known interactor			✓	✓		2
FBXL18	Known interactor			✓	✓		2
S100A13	Known interactor			✓		✓	2
ARFGEF2	Known interactor			✓	✓		2
RAB34	Known interactor			✓		✓	2
GSE1	Known interactor			✓	✓		2
NF2	Known interactor			✓	✓		2
SOX10	Known interactor			✓		✓	2
MSX1	Known interactor				✓	✓	2
NACC2	Known interactor				✓	✓	2
RSRC2	Known interactor			✓	✓		2
TMED2	Known interactor			✓	✓		2
ARHGAP1	Known interactor			✓	✓		2
XPO1	Known interactor			✓		✓	2
CBX1	Known interactor			✓	✓		2
SNTA1	Known interactor			✓	✓		2
MATR3	Known interactor			✓		✓	2
MAPKAPK2	Known interactor			✓	✓		2
CHMP1B	Known interactor				✓	✓	2
MAF1	Known interactor			✓	✓		2
MCM10	Known interactor			✓	✓		2
ID3	Known interactor			✓	✓		2
SEC13	Known interactor			✓		✓	2
PRPSAP1	Known interactor			✓	✓		2
HDAC4	Known interactor			✓	✓		2
DISC1	Known interactor			✓	✓		2
RAD23A	Known interactor			✓	✓		2
SPTBN1	Known interactor			✓	✓		2
TAOK1	Known interactor			✓	✓		2
LMO2	Known interactor			✓	✓		2
TOP2B	Known interactor			✓	✓		2
VPS41	Known interactor			✓	✓		2
RAB4A	Known interactor			✓	✓		2
FAM90A1	Known interactor			✓	✓		2
NEK2	Known interactor			✓		✓	2
CDC42	Known interactor			✓	✓		2
RAB8B	Known interactor			✓	✓		2
TICAM1	Known interactor			✓	✓		2
GDF9	Known interactor			✓		✓	2
THYN1	Known interactor			✓	✓		2
SNRPD2	Known interactor			✓	✓		2
PITPNA	Known interactor			✓	✓		2
MYEF2	Known interactor			✓	✓		2
LIPG	Known interactor			✓		✓	2
GYS1	Known interactor			✓		✓	2
ZMAT2	Known interactor			✓	✓		2
EEF1A1	Known interactor			✓	✓		2
DIAPH1	Known interactor			✓	✓		2
MOXD1	Known interactor			✓	✓		2
DNAJB11	Known interactor			✓		✓	2
UBE2I	Known interactor			✓	✓		2
PHLDA1	Known interactor			✓	✓		2
USP10	Known interactor			✓	✓		2
HIST2H2BE	Known interactor				✓	✓	2
DOCK7	Known interactor			✓	✓		2
ATP7A	Known interactor			✓	✓		2
APP	Known interactor			✓	✓		2
ANK3	Known interactor			✓	✓		2
SMG1	Known interactor				✓	✓	2
WWP1	Known interactor			✓	✓		2
RERE	Known interactor			✓		✓	2
PLAUR	Known interactor			✓	✓		2
FOXN3	Known interactor			✓	✓		2
ABI2	Known interactor			✓	✓		2
RASD1	Known interactor			✓		✓	2
GRB2	Known interactor			✓	✓		2
STX1A	Known interactor				✓	✓	2
MCPH1	Known interactor			✓	✓		2
EIF2B2	Known interactor			✓	✓		2
XPNPEP1	Known interactor			✓		✓	2
CSNK1E	Known interactor				✓	✓	2
HNRNPK	Known interactor			✓		✓	2
PPP2R1A	Known interactor			✓	✓		2
RPL13	Known interactor			✓	✓		2
ITGA2	Known interactor			✓	✓		2
MORF4L1	Known interactor			✓	✓		2
EIF2A	Known interactor			✓	✓		2
AP1M2	Known interactor			✓	✓		2
HSPB11	Known interactor			✓		✓	2
KCNE3	Known interactor			✓	✓		2
RGL2	Known interactor			✓	✓		2
TUBGCP4	Known interactor				✓	✓	2
GUSB	Known interactor			✓		✓	2
RFC2	Known interactor				✓	✓	2
TIMP2	Known interactor			✓	✓		2
FHL3	Known interactor			✓	✓		2
GNAI3	Known interactor			✓		✓	2
TSPAN4	Known interactor			✓	✓		2
PPFIA1	Known interactor				✓	✓	2
GABARAP	Known interactor			✓	✓		2
SPRED2	Known interactor			✓		✓	2
MPP5	Known interactor				✓	✓	2
PEBP1	Known interactor			✓	✓		2
SON	Known interactor			✓	✓		2
VPS35	Known interactor			✓		✓	2
AIFM1	Known interactor			✓	✓		2
SKIL	Known interactor			✓		✓	2
CASP7	Known interactor			✓	✓		2
COPS6	Known interactor			✓	✓		2
LTBP1	Known interactor			✓	✓		2
PIGF	Known interactor			✓	✓		2
VASP	Known interactor			✓	✓		2
ACOX1	Known interactor			✓	✓		2
GTF2I	Known interactor				✓	✓	2
CUL4B	Known interactor			✓	✓		2
PCBD1	Known interactor			✓	✓		2
ICMT	Known interactor				✓	✓	2
NAPA	Known interactor			✓	✓		2
GNA13	Known interactor				✓	✓	2
TNFAIP3	Known interactor			✓	✓		2
XPOT	Known interactor			✓	✓		2
ISCA2	Known interactor			✓		✓	2
JAG1	Known interactor				✓	✓	2
TXNDC9	Known interactor			✓	✓		2
TNIK	Known interactor			✓	✓		2
IGF1R	Known interactor			✓	✓		2
THRA	Known interactor			✓	✓		2
RAB11FIP4	Known interactor			✓	✓		2
YY1	Known interactor			✓	✓		2
PML	Known interactor			✓	✓		2
NR1D2	Known interactor			✓	✓		2
FSD2	Known interactor			✓	✓		2
TRAF3IP2	Known interactor			✓	✓		2
SMAD3	Known interactor			✓	✓		2
FAM114A1	Known interactor			✓	✓		2
AFF4	Known interactor			✓	✓		2
NEDD4L	Known interactor			✓	✓		2
FTH1	Known interactor			✓	✓		2
ROCK1	Known interactor			✓	✓		2
ACTN1	Known interactor			✓	✓		2
ITPKB	Known interactor			✓	✓		2
TGFA	Known interactor			✓	✓		2
RTN3	Known interactor			✓	✓		2
TP53BP2	Known interactor			✓	✓		2
EZR	Known interactor			✓	✓		2
SMCP	Known interactor			✓		✓	2
SFPQ	Known interactor			✓	✓		2
SRI	Known interactor			✓	✓		2
SOCS1	Known interactor			✓	✓		2
PIGT	Known interactor			✓	✓		2
ARHGAP32	Known interactor			✓	✓		2
PXN	Known interactor			✓	✓		2
LNX1	Known interactor			✓	✓		2
NAV1	Known interactor			✓		✓	2
ATP6V1D	Known interactor			✓	✓		2
GABARAPL1	Known interactor			✓		✓	2
PLXNA2	Known interactor				✓	✓	2
USP7	Known interactor			✓	✓		2
IK	Known interactor			✓	✓		2
CHCHD2	Known interactor			✓	✓		2
SHC3	Known interactor				✓	✓	2
POLR2J	Known interactor			✓	✓		2
ARF1	Known interactor			✓		✓	2
STT3A	Known interactor			✓	✓		2
NRAS	Known interactor			✓		✓	2
AKTIP	Known interactor			✓	✓		2
RPA1	Known interactor			✓		✓	2
RANBP9	Known interactor			✓	✓		2
PPP1CA	Known interactor			✓		✓	2
GNG12	Known interactor			✓	✓		2
UBE2W	Known interactor				✓	✓	2
HDAC6	Known interactor				✓	✓	2
RAD23B	Known interactor			✓	✓		2
DERL1	Known interactor			✓	✓		2
CANX	Known interactor			✓	✓		2
HLA-DPB1	Known interactor				✓	✓	2
ITGA1	Known interactor			✓	✓		2
TGM2	Known interactor			✓	✓		2
TNNT1	Known interactor			✓	✓		2
BIRC3	Known interactor			✓	✓		2
OIP5	Known interactor			✓		✓	2
ATXN1	Known interactor			✓	✓		2
SETDB1	Known interactor				✓	✓	2
SSR1	Known interactor			✓	✓		2
GTF2F1	Known interactor				✓	✓	2
ARHGAP35	Known interactor			✓	✓		2
SYT17	Known interactor			✓	✓		2
CALD1	Known interactor				✓	✓	2
TRIM74	Known interactor			✓	✓		2
ARL6IP4	Known interactor			✓	✓		2
REL	Known interactor			✓	✓		2
SERPINA5	Known interactor			✓	✓		2
IKBKB	Known interactor				✓	✓	2
PRR13	Known interactor			✓	✓		2
APPL2	Known interactor				✓	✓	2
SNCA	Known interactor			✓	✓		2
DDX20	Known interactor				✓	✓	2
TNIP1	Known interactor			✓	✓		2
RIPK4	Known interactor			✓	✓		2
GTF2A1	Known interactor			✓	✓		2
HSPA9	Known interactor			✓		✓	2
HNF1A	Known interactor				✓	✓	2
TSNAX	Known interactor			✓	✓		2
RBBP6	Known interactor			✓	✓		2
HIPK2	Known interactor			✓	✓		2
NADSYN1	Known interactor			✓	✓		2
SYTL1	Known interactor			✓	✓		2
CPD	Known interactor			✓	✓		2
SETD7	Known interactor			✓	✓		2
MGEA5	Known interactor			✓	✓		2
LRPAP1	Known interactor			✓	✓		2
ARNT	Known interactor			✓	✓		2
CAD	Known interactor			✓	✓		2
TCTEX1D2	Known interactor			✓	✓		2
GMFB	Known interactor				✓	✓	2
HIPK1	Known interactor			✓	✓		2
GNB5	Known interactor			✓	✓		2
DSC2	Known interactor			✓		✓	2
WAC	Known interactor			✓	✓		2
LAMTOR3	Known interactor			✓	✓		2
EN1	Known interactor				✓	✓	2
BLZF1	Known interactor			✓	✓		2
MTNR1A	Known interactor			✓		✓	2
AMFR	Known interactor			✓	✓		2
ZFAND5	Known interactor			✓	✓		2
APOBEC3G	Known interactor			✓	✓		2
FN1	Known interactor				✓	✓	2
YTHDC1	Known interactor			✓	✓		2
PPP1R16A	Known interactor				✓	✓	2
NKX3-1	Known interactor			✓	✓		2
PPP1CB	Known interactor			✓	✓		2
PPP1R9B	Known interactor			✓	✓		2
FKBP3	Known interactor			✓		✓	2
MCF2L	Known interactor			✓	✓		2
TDP2	Known interactor			✓	✓		2
ELAVL1	Known interactor				✓	✓	2
TRAF1	Known interactor			✓	✓		2
IQCE	Known interactor			✓	✓		2
BCL2L1	Known interactor			✓	✓		2
HNRNPC	Known interactor			✓		✓	2
USH1C	Known interactor			✓	✓		2
DDX19B	Known interactor			✓		✓	2
FIBP	Known interactor			✓	✓		2
CSNK1A1	Known interactor			✓	✓		2
DPF3	Known interactor			✓	✓		2
CSNK1D	Known interactor			✓	✓		2
PAWR	Known interactor				✓	✓	2
CDKN1C	Known interactor			✓	✓		2
NOTCH2NL	Known interactor			✓	✓		2
BACE1	Known interactor			✓	✓		2
UBE2R2	Known interactor			✓		✓	2
ZFP36	Known interactor			✓	✓		2
TSG101	Known interactor			✓	✓		2
HMGA2	Known interactor			✓	✓		2
MAGED1	Known interactor			✓	✓		2
PROM1	Known interactor			✓	✓		2
EIF3E	Known interactor			✓	✓		2
NR4A1	Known interactor			✓	✓		2
PELI1	Known interactor			✓	✓		2
OPTN	Known interactor			✓	✓		2
HLA-DQA1	Known interactor			✓	✓		2
SRP68	Known interactor			✓		✓	2
UTP14A	Known interactor			✓	✓		2
DSG2	Known interactor			✓		✓	2
TRPC1	Known interactor			✓	✓		2
MRPL20	Known interactor			✓		✓	2
ARL1	Known interactor			✓	✓		2
IQGAP1	Known interactor			✓		✓	2
ARID4A	Known interactor			✓		✓	2
ISCU	Known interactor			✓		✓	2
EIF3B	Known interactor			✓	✓		2
USP33	Known interactor				✓	✓	2
HIRIP3	Known interactor				✓	✓	2
MORF4L2	Known interactor			✓		✓	2
TTR	Known interactor				✓	✓	2
CAPN1	Known interactor			✓		✓	2
DAZAP2	Known interactor			✓	✓		2
CEP57	Known interactor			✓	✓		2
CDK6	Known interactor			✓	✓		2
EXOC4	Known interactor				✓	✓	2
AKAP13	Known interactor				✓	✓	2
RAP2A	Known interactor			✓	✓		2
CDK2AP2	Known interactor			✓		✓	2
ODF2	Known interactor			✓	✓		2
DIAPH3	Known interactor				✓	✓	2
LUC7L2	Known interactor			✓	✓		2
MATN2	Known interactor			✓	✓		2
CHML	Known interactor			✓	✓		2
PTMA	Known interactor			✓	✓		2
GEM	Known interactor			✓	✓		2
UBE2M	Known interactor			✓		✓	2
KDM6A	Known interactor			✓	✓		2
MBD3L2	Known interactor				✓	✓	2
ETFB	Known interactor			✓	✓		2
BRAP	Known interactor			✓	✓		2
BLVRB	Known interactor			✓		✓	2
NFKBIA	Known interactor			✓	✓		2
MBIP	Known interactor				✓	✓	2
PGRMC1	Known interactor			✓	✓		2
MBD4	Known interactor			✓		✓	2
SNX9	Known interactor			✓	✓		2
NSFL1C	Known interactor			✓	✓		2
TGOLN2	Known interactor			✓	✓		2
IKBKE	Known interactor				✓	✓	2
ACSS2	Known interactor				✓	✓	2
AKAP12	Known interactor			✓	✓		2
NDUFB10	Known interactor			✓		✓	2
EIF3A	Known interactor			✓	✓		2
GNAQ	Known interactor			✓	✓		2
TFRC	Known interactor			✓	✓		2
SIRT1	Known interactor				✓	✓	2
MAP2	Known interactor			✓	✓		2
REPS2	Known interactor			✓	✓		2
STAU1	Known interactor			✓		✓	2
TSC22D3	Known interactor			✓		✓	2
ACBD3	Known interactor			✓	✓		2
AHCY	Known interactor			✓	✓		2
ARIH1	Known interactor			✓	✓		2
THRB	Known interactor			✓	✓		2
MSX2	Known interactor				✓	✓	2
ARHGEF40	Known interactor			✓	✓		2
ANAPC5	Known interactor			✓	✓		2
SAT2	Known interactor			✓	✓		2
IGF2	Known interactor			✓	✓		2
SH3RF2	Known interactor			✓	✓		2
PRKCA	Known interactor			✓	✓		2
CTNNB1	Known interactor			✓	✓		2
LGALS3BP	Known interactor	✓			✓		2
EIF2AK2	Known interactor	✓			✓		2
CDH1	Known interactor	✓				✓	2
HIF1A	Known interactor	✓			✓		2
HSP90B1	Known interactor	✓		✓			2
KTN1	Known interactor	✓		✓			2
N4BP2L2	Novel interactor		✓		✓		2
HOXC6	Novel interactor		✓	✓			2
CRTC1	Novel interactor				✓	✓	2
MGLL	Novel interactor			✓	✓		2
CYFIP2	Novel interactor			✓	✓		2
SLC30A5	Novel interactor			✓	✓		2
LRRFIP2	Novel interactor			✓	✓		2
CLCN2	Novel interactor				✓	✓	2
GIMAP2	Novel interactor			✓	✓		2
KCNMB4	Novel interactor			✓	✓		2
DCAF13	Novel interactor			✓	✓		2
RECQL	Novel interactor			✓		✓	2
ACP1	Novel interactor			✓	✓		2
GON4L	Novel interactor			✓	✓		2
TESC	Novel interactor			✓	✓		2
MPI	Novel interactor			✓	✓		2
EDEM1	Novel interactor			✓	✓		2
RNF182	Novel interactor				✓	✓	2
DDR1	Novel interactor			✓	✓		2
ETV7	Novel interactor			✓	✓		2
CEACAM5	Novel interactor			✓	✓		2
ATP6V1C1	Novel interactor			✓	✓		2
DESI2	Novel interactor			✓	✓		2
MED26	Novel interactor			✓	✓		2
ALCAM	Novel interactor			✓	✓		2
ERI3	Novel interactor			✓	✓		2
PPP1R3C	Novel interactor			✓	✓		2
THAP6	Novel interactor			✓	✓		2
C16orf58	Novel interactor			✓	✓		2
SHISA2	Novel interactor				✓	✓	2
RNASET2	Novel interactor			✓	✓		2
STON1	Novel interactor			✓		✓	2
SHC2	Novel interactor			✓	✓		2
NFATC2	Novel interactor			✓	✓		2
SYNPO2L	Novel interactor			✓		✓	2
ALDH5A1	Novel interactor			✓	✓		2
HNRNPH2	Novel interactor				✓	✓	2
MT1H	Novel interactor			✓	✓		2
GBE1	Novel interactor			✓	✓		2
APMAP	Novel interactor			✓	✓		2
PMM2	Novel interactor			✓	✓		2
LPP	Novel interactor			✓	✓		2
BCKDHB	Novel interactor			✓	✓		2
PHF1	Novel interactor			✓	✓		2
ARPC1B	Novel interactor			✓	✓		2
KAT6B	Novel interactor			✓	✓		2
USP46	Novel interactor				✓	✓	2
IL1RL1	Novel interactor			✓	✓		2
CHD3	Novel interactor			✓	✓		2
NPTN	Novel interactor				✓	✓	2
NR2F6	Novel interactor			✓		✓	2
CSTB	Novel interactor			✓	✓		2
MKL2	Novel interactor			✓	✓		2
WWTR1	Novel interactor			✓	✓		2
TSPAN2	Novel interactor			✓		✓	2
BLVRA	Novel interactor			✓	✓		2
PADI2	Novel interactor			✓	✓		2
TMED9	Novel interactor			✓		✓	2
BOD1L1	Novel interactor			✓	✓		2
UGT2B15	Novel interactor				✓	✓	2
TADA2B	Novel interactor			✓	✓		2
TLK2	Novel interactor				✓	✓	2
SYCP2	Novel interactor			✓	✓		2
ORC2	Novel interactor			✓		✓	2
XPNPEP3	Novel interactor			✓	✓		2
TMPRSS4	Novel interactor			✓	✓		2
GPR160	Novel interactor			✓	✓		2
ZNF625	Novel interactor			✓		✓	2
FOLR1	Novel interactor				✓	✓	2
SLC2A13	Novel interactor			✓	✓		2
ELL	Novel interactor			✓	✓		2
JMJD7-PLA2G4B	Novel interactor				✓	✓	2
HSF4	Novel interactor				✓	✓	2
ST3GAL4	Novel interactor				✓	✓	2
IL18R1	Novel interactor			✓	✓		2
RPL4	Novel interactor			✓	✓		2
PHACTR2	Novel interactor			✓	✓		2
CDC42SE2	Novel interactor			✓	✓		2
PLEKHA1	Novel interactor			✓	✓		2
CAPS	Novel interactor			✓	✓		2
CMBL	Novel interactor			✓	✓		2
PARVA	Novel interactor			✓	✓		2
LRBA	Novel interactor			✓	✓		2
SF3B3	Novel interactor			✓	✓		2
MAFF	Novel interactor			✓	✓		2
CASP10	Novel interactor			✓	✓		2
PSMB9	Novel interactor			✓	✓		2
ASNS	Novel interactor				✓	✓	2
RPL7	Novel interactor			✓	✓		2
CABLES1	Novel interactor			✓	✓		2
NUAK1	Novel interactor				✓	✓	2
PTS	Novel interactor			✓	✓		2
DDHD2	Novel interactor			✓	✓		2
LAMC2	Novel interactor				✓	✓	2
MST1R	Novel interactor				✓	✓	2
RNF44	Novel interactor			✓		✓	2
RUNDC1	Novel interactor			✓	✓		2
B3GNT3	Novel interactor			✓	✓		2
PQLC3	Novel interactor			✓	✓		2
LY6E	Novel interactor			✓	✓		2
PXDC1	Novel interactor			✓		✓	2
LPGAT1	Novel interactor			✓	✓		2
FZD8	Novel interactor			✓	✓		2
YIPF4	Novel interactor			✓	✓		2
METTL9	Novel interactor			✓	✓		2
COPG1	Novel interactor			✓	✓		2
NSD1	Novel interactor				✓	✓	2
ESRP1	Novel interactor			✓	✓		2
MYO1D	Novel interactor				✓	✓	2
PMM1	Novel interactor			✓	✓		2
ANTXR2	Novel interactor			✓	✓		2
DNM2	Novel interactor			✓	✓		2
TESK1	Novel interactor			✓		✓	2
PAPSS1	Novel interactor			✓	✓		2
INHBA	Novel interactor			✓	✓		2
STC1	Novel interactor			✓	✓		2
SRP14	Novel interactor			✓	✓		2
RARG	Novel interactor				✓	✓	2
TMED10	Novel interactor			✓	✓		2
ETV5	Novel interactor			✓	✓		2
PHAX	Novel interactor			✓	✓		2
FADS3	Novel interactor			✓	✓		2
RBM8A	Novel interactor			✓	✓		2
TGFBI	Novel interactor			✓	✓		2
SHANK2	Novel interactor			✓	✓		2
PLP2	Novel interactor			✓	✓		2
KDM5A	Novel interactor			✓	✓		2
SNAP23	Novel interactor			✓	✓		2
PSMC2	Novel interactor			✓		✓	2
DBT	Novel interactor			✓	✓		2
DCUN1D4	Novel interactor			✓	✓		2
NOP14	Novel interactor			✓	✓		2
MAP7	Novel interactor			✓	✓		2
RPL29	Novel interactor			✓	✓		2
FOXO3	Novel interactor			✓	✓		2
ROPN1	Novel interactor				✓	✓	2
OXSR1	Novel interactor				✓	✓	2
FRMD5	Novel interactor			✓	✓		2
SRRM2	Novel interactor			✓		✓	2
VPS26B	Novel interactor			✓	✓		2
ISOC2	Novel interactor			✓		✓	2
TTC30B	Novel interactor				✓	✓	2
CD59	Novel interactor			✓	✓		2
COX16	Novel interactor			✓	✓		2
STT3B	Novel interactor			✓	✓		2
SENP1	Novel interactor				✓	✓	2
EYA1	Novel interactor			✓	✓		2
ALG9	Novel interactor			✓		✓	2
ZCCHC8	Novel interactor				✓	✓	2
MRPL46	Novel interactor			✓	✓		2
FCHO2	Novel interactor			✓	✓		2
ATP2C1	Novel interactor			✓	✓		2
SZRD1	Novel interactor			✓	✓		2
SGPL1	Novel interactor			✓	✓		2
CUTA	Novel interactor			✓	✓		2
AP3S1	Novel interactor			✓	✓		2
RNF170	Novel interactor			✓	✓		2
LIN52	Novel interactor				✓	✓	2
FMNL2	Novel interactor			✓	✓		2
HIP1R	Novel interactor			✓	✓		2
SECISBP2L	Novel interactor			✓		✓	2
TGFB2	Novel interactor			✓	✓		2
TRMT13	Novel interactor			✓		✓	2
ICAM3	Novel interactor			✓	✓		2
PPP1R1A	Novel interactor			✓		✓	2
PHTF1	Novel interactor			✓		✓	2
PPA2	Novel interactor			✓	✓		2
CDK19	Novel interactor			✓	✓		2
FAM129A	Novel interactor			✓	✓		2
C9orf16	Novel interactor			✓	✓		2
GBP1	Novel interactor			✓	✓		2
GFPT1	Novel interactor			✓	✓		2
SCIN	Novel interactor			✓		✓	2
POGK	Novel interactor				✓	✓	2
CTBS	Novel interactor			✓	✓		2
SRSF9	Novel interactor			✓	✓		2
RAC2	Novel interactor			✓		✓	2
CD83	Novel interactor			✓	✓		2
ATL3	Novel interactor			✓	✓		2
SSU72	Novel interactor			✓	✓		2
PSAP	Novel interactor			✓	✓		2
TMEM245	Novel interactor			✓	✓		2
ASB4	Novel interactor			✓		✓	2
E2F6	Novel interactor				✓	✓	2
DTX4	Novel interactor			✓	✓		2
WASL	Novel interactor			✓	✓		2
ANP32E	Novel interactor			✓	✓		2
CCL5	Novel interactor			✓	✓		2
INPP5A	Novel interactor			✓		✓	2
AKR7A2	Novel interactor			✓	✓		2
OSBPL9	Novel interactor			✓	✓		2
RALGAPA1	Novel interactor			✓		✓	2
RNF14	Novel interactor			✓	✓		2
ENPP7	Novel interactor			✓		✓	2
GMPR	Novel interactor			✓	✓		2
OLFM1	Novel interactor				✓	✓	2
GOLIM4	Novel interactor			✓	✓		2
SKAP1	Novel interactor			✓	✓		2
EPHA2	Novel interactor				✓	✓	2
KDM2A	Novel interactor				✓	✓	2
PEX7	Novel interactor			✓		✓	2
ZNF267	Novel interactor			✓	✓		2
STX17	Novel interactor			✓		✓	2
IL27RA	Novel interactor			✓	✓		2
PDIA6	Novel interactor			✓		✓	2
ARID5B	Novel interactor				✓	✓	2
SYNJ2BP	Novel interactor			✓	✓		2
ARIH2	Novel interactor			✓	✓		2
PCYOX1	Novel interactor			✓	✓		2
MTHFR	Novel interactor			✓	✓		2
DEAF1	Novel interactor			✓		✓	2
STRADB	Novel interactor			✓	✓		2
KLHL11	Novel interactor			✓	✓		2
UCK1	Novel interactor				✓	✓	2
ARL4C	Novel interactor			✓	✓		2
IQGAP2	Novel interactor			✓	✓		2
CCPG1	Novel interactor			✓	✓		2
REV3L	Novel interactor			✓	✓		2
DUSP5	Novel interactor				✓	✓	2
PSMD13	Novel interactor			✓	✓		2
PRKAG2	Novel interactor			✓	✓		2
SELPLG	Novel interactor				✓	✓	2
TCEAL3	Novel interactor			✓		✓	2
RPS19	Novel interactor			✓	✓		2
NFYA	Novel interactor				✓	✓	2
ARPP19	Novel interactor			✓	✓		2
DUSP6	Novel interactor			✓	✓		2
ANAPC4	Novel interactor			✓	✓		2
CDC16	Novel interactor			✓		✓	2
PHF20	Novel interactor			✓	✓		2
LRPPRC	Novel interactor			✓	✓		2
TARSL2	Novel interactor			✓	✓		2
PLEKHA4	Novel interactor			✓	✓		2
TCAIM	Novel interactor			✓	✓		2
FAM149B1	Novel interactor			✓	✓		2
ASS1	Novel interactor			✓	✓		2
PDK1	Novel interactor			✓	✓		2
C1R	Novel interactor	✓			✓		2
PDK4	Novel interactor	✓			✓		2
SMOC1	Host protein		✓				1
BZW2	Host protein		✓				1
EDEM3	Host protein				✓		1
FAR2	Host protein				✓		1
ANO6	Host protein				✓		1
NOL10	Host protein				✓		1
TBCA	Host protein			✓			1
ERLEC1	Host protein			✓			1
SAAL1	Host protein					✓	1
SBNO1	Host protein			✓			1
GNG5	Host protein			✓			1
MTCH1	Host protein			✓			1
PSMD8	Host protein			✓			1
FKBP7	Host protein				✓		1
GOLGA7	Host protein			✓			1
TIMM9	Host protein			✓			1
CLCC1	Host protein			✓			1
ZNF503	Host protein					✓	1
FGFR1OP	Host protein				✓		1
CCDC86	Host protein				✓		1
EIF4H	Host protein			✓			1
CEP350	Host protein			✓			1
UBAP2L	Host protein				✓		1
PRIM1	Host protein				✓		1
SEPSECS	Host protein			✓			1
FKBP15	Host protein			✓			1
ZC3H7A	Host protein				✓		1
MARK1	Host protein			✓			1
PKP2	Host protein				✓		1
PVR	Host protein				✓		1
PLOD2	Host protein			✓			1
GRPEL1	Host protein				✓		1
NUP210	Host protein				✓		1
HYOU1	Host protein			✓			1
NLRX1	Host protein					✓	1
MRPS5	Host protein			✓			1
BRD4	Host protein				✓		1
MRPS27	Host protein				✓		1
MFGE8	Host protein				✓		1
SRP72	Host protein			✓			1
GOLGA3	Host protein				✓		1
CHPF	Host protein					✓	1
CEP68	Host protein			✓			1
COMT	Host protein			✓			1
TUBGCP3	Host protein			✓			1
PRKAR2B	Host protein					✓	1
GORASP1	Host protein					✓	1
IL17RA	Host protein				✓		1
GGCX	Host protein				✓		1
FBN2	Host protein			✓			1
ATP13A3	Host protein				✓		1
PCSK6	Host protein					✓	1
PPT1	Host protein				✓		1
GPAA1	Host protein			✓			1
ABCC1	Host protein				✓		1
PDZD11	Host protein				✓		1
SLC44A2	Host protein				✓		1
RAB8A	Host protein				✓		1
G3BP2	Host protein				✓		1
ERGIC1	Host protein				✓		1
AGPS	Host protein				✓		1
SCAP	Host protein			✓			1
CIT	Host protein			✓			1
AASS	Host protein					✓	1
SIL1	Host protein			✓			1
SELENOS	Host protein					✓	1
DDX10	Host protein				✓		1
DCTPP1	Host protein				✓		1
RAB14	Host protein				✓		1
BCKDK	Host protein			✓			1
PUSL1	Host protein				✓		1
CEP250	Host protein				✓		1
PLEKHF2	Host protein					✓	1
MAT2B	Host protein				✓		1
RPL36	Host protein			✓			1
RAB10	Host protein			✓			1
CLIP4	Host protein				✓		1
SIRT5	Host protein				✓		1
MAP7D1	Host protein				✓		1
CHMP2A	Host protein			✓			1
SCARB1	Host protein				✓		1
PPIL3	Host protein			✓			1
SUN2	Host protein			✓			1
EXOSC5	Host protein			✓			1
GIGYF2	Host protein				✓		1
RTN4	Host protein			✓			1
TLE1	Host protein				✓		1
PLAT	Host protein			✓			1
PTBP2	Host protein				✓		1
NUP98	Host protein				✓		1
AKAP8	Host protein				✓		1
CRTC3	Host protein				✓		1
RAP1GDS1	Host protein			✓			1
SIGMAR1	Host protein				✓		1
GDF15	Host protein			✓			1
COL6A1	Host protein				✓		1
TOR1A	Host protein				✓		1
ARF6	Host protein				✓		1
MIB1	Host protein			✓			1
POFUT1	Host protein					✓	1
EIF4E2	Host protein			✓			1
AP2A2	Host protein				✓		1
BRD2	Host protein				✓		1
GNB1	Host protein			✓			1
PLEKHA5	Host protein			✓			1
RIPK1	Host protein					✓	1
CENPF	Host protein			✓			1
MRPS25	Host protein			✓			1
AKAP8L	Host protein				✓		1
TRIM59	Host protein			✓			1
PDE4DIP	Host protein				✓		1
MPHOSPH10	Host protein			✓			1
DNAJC19	Host protein				✓		1
STOM	Host protein			✓			1
ATE1	Host protein				✓		1
ACADM	Host protein			✓			1
AATF	Host protein			✓			1
NUP62	Host protein				✓		1
CDK5RAP2	Host protein			✓			1
ERP44	Host protein				✓		1
CSNK2A2	Host protein			✓			1
SRP54	Host protein			✓			1
USP54	Host protein				✓		1
ADAMTS1	Host protein				✓		1
NEU1	Host protein	✓					1
SERPING1	Known interactor		✓				1
ARL4D	Known interactor		✓				1
CHEK2	Known interactor		✓				1
MNAT1	Known interactor		✓				1
MKRN3	Known interactor		✓				1
DHDDS	Known interactor			✓			1
ZNF581	Known interactor			✓			1
HUWE1	Known interactor				✓		1
RNF216	Known interactor				✓		1
ZNF587	Known interactor			✓			1
KIF14	Known interactor			✓			1
FOXA2	Known interactor				✓		1
SAP130	Known interactor				✓		1
MLLT6	Known interactor				✓		1
HSPA5	Known interactor			✓			1
MDM2	Known interactor					✓	1
UBC	Known interactor				✓		1
SUMO1	Known interactor				✓		1
RELA	Known interactor			✓			1
ZNF558	Known interactor				✓		1
CDC25C	Known interactor			✓			1
WASHC3	Known interactor					✓	1
KLRC4	Known interactor					✓	1
FLNB	Known interactor				✓		1
HIST1H3A	Known interactor				✓		1
RGS2	Known interactor			✓			1
L3MBTL2	Known interactor				✓		1
RAB11FIP2	Known interactor				✓		1
TTC12	Known interactor				✓		1
IPO5	Known interactor				✓		1
BTRC	Known interactor				✓		1
ATP6V0C	Known interactor			✓			1
FUNDC2	Known interactor				✓		1
GSPT1	Known interactor			✓			1
SLC4A8	Known interactor			✓			1
HTRA1	Known interactor			✓			1
DACT1	Known interactor					✓	1
XIAP	Known interactor			✓			1
STAT3	Known interactor			✓			1
NCF1	Known interactor			✓			1
RBBP7	Known interactor			✓			1
NUDT22	Known interactor			✓			1
FHL1	Known interactor			✓			1
ADH1A	Known interactor				✓		1
CAV2	Known interactor			✓			1
MYLIP	Known interactor				✓		1
ADAP1	Known interactor			✓			1
GTF2B	Known interactor				✓		1
BFSP1	Known interactor				✓		1
SERPINI1	Known interactor				✓		1
ADD2	Known interactor					✓	1
PHRF1	Known interactor				✓		1
HNRNPAB	Known interactor				✓		1
SLC9A3	Known interactor					✓	1
UBASH3B	Known interactor			✓			1
KRT31	Known interactor					✓	1
MME	Known interactor				✓		1
CRELD1	Known interactor					✓	1
GNA11	Known interactor			✓			1
ARHGEF5	Known interactor					✓	1
ERCC3	Known interactor			✓			1
HES1	Known interactor				✓		1
CDC5L	Known interactor					✓	1
PKN2	Known interactor				✓		1
DUT	Known interactor			✓			1
SHANK3	Known interactor					✓	1
ZPR1	Known interactor					✓	1
LYN	Known interactor				✓		1
AKAP1	Known interactor			✓			1
USO1	Known interactor			✓			1
EGLN1	Known interactor			✓			1
PFN2	Known interactor				✓		1
ERG	Known interactor			✓			1
PQBP1	Known interactor				✓		1
MBD2	Known interactor			✓			1
AKAP5	Known interactor			✓			1
ATP6V1G1	Known interactor			✓			1
TUFM	Known interactor			✓			1
GABBR1	Known interactor				✓		1
SPOP	Known interactor			✓			1
SPRR2C	Known interactor					✓	1
COPS5	Known interactor			✓			1
SNW1	Known interactor			✓			1
BRAF	Known interactor			✓			1
GADD45G	Known interactor				✓		1
PIGU	Known interactor				✓		1
CCDC50	Known interactor				✓		1
TES	Known interactor			✓			1
ARL15	Known interactor					✓	1
SSB	Known interactor				✓		1
TXLNG	Known interactor				✓		1
TSGA10	Known interactor				✓		1
LEPR	Known interactor			✓			1
DNM1	Known interactor				✓		1
TRIM26	Known interactor				✓		1
CHAF1A	Known interactor				✓		1
SHC1	Known interactor			✓			1
TTC25	Known interactor				✓		1
URI1	Known interactor				✓		1
MEF2A	Known interactor					✓	1
CDKN1B	Known interactor				✓		1
CDK4	Known interactor			✓			1
PCBP2	Known interactor				✓		1
CCNC	Known interactor					✓	1
SP3	Known interactor			✓			1
FAM208A	Known interactor				✓		1
OCRL	Known interactor				✓		1
CCDC153	Known interactor				✓		1
RPN2	Known interactor			✓			1
RPS6KB1	Known interactor				✓		1
SH3GLB1	Known interactor			✓			1
SMAD9	Known interactor					✓	1
LRCH4	Known interactor			✓			1
GOPC	Known interactor				✓		1
CNOT9	Known interactor					✓	1
CD36	Known interactor					✓	1
RBM12	Known interactor			✓			1
CUL7	Known interactor				✓		1
HSPD1	Known interactor				✓		1
ITGB1BP1	Known interactor					✓	1
GNPAT	Known interactor				✓		1
HDAC5	Known interactor				✓		1
TBXA2R	Known interactor				✓		1
NFKB1	Known interactor				✓		1
MAP3K1	Known interactor				✓		1
FBXL15	Known interactor			✓			1
HELB	Known interactor				✓		1
ITGA11	Known interactor					✓	1
BLMH	Known interactor				✓		1
PFKFB2	Known interactor			✓			1
GSTM4	Known interactor					✓	1
IL13RA1	Known interactor				✓		1
TUT1	Known interactor					✓	1
NDRG2	Known interactor				✓		1
BRMS1L	Known interactor				✓		1
BIRC6	Known interactor			✓			1
RBM48	Known interactor					✓	1
IPO7	Known interactor			✓			1
SNAPIN	Known interactor				✓		1
JMJD6	Known interactor				✓		1
SLC4A7	Known interactor				✓		1
PYROXD2	Known interactor				✓		1
SLC22A11	Known interactor					✓	1
CD22	Known interactor			✓			1
ACTR1B	Known interactor				✓		1
YWHAB	Known interactor			✓			1
TCL1A	Known interactor					✓	1
USP8	Known interactor			✓			1
CCDC186	Known interactor					✓	1
NEDD8	Known interactor				✓		1
TLX2	Known interactor					✓	1
ST14	Known interactor				✓		1
ZNF512B	Known interactor					✓	1
SOX5	Known interactor					✓	1
RABGGTA	Known interactor			✓			1
PSME1	Known interactor				✓		1
PRKAA2	Known interactor			✓			1
TBC1D15	Known interactor			✓			1
PTPRR	Known interactor				✓		1
CUL3	Known interactor			✓			1
HIST2H3C	Known interactor				✓		1
PPP2R5D	Known interactor					✓	1
KANSL1	Known interactor				✓		1
HIRA	Known interactor				✓		1
DNMT3B	Known interactor				✓		1
CAPN2	Known interactor			✓			1
ITCH	Known interactor			✓			1
PLIN3	Known interactor				✓		1
ORC1	Known interactor				✓		1
RIF1	Known interactor				✓		1
ZG16B	Known interactor				✓		1
APH1A	Known interactor			✓			1
DNAJB1	Known interactor				✓		1
CYP2E1	Known interactor					✓	1
TSC22D1	Known interactor				✓		1
RACK1	Known interactor					✓	1
UBE2D2	Known interactor			✓			1
SPATA2	Known interactor				✓		1
LCOR	Known interactor			✓			1
HSPA4	Known interactor				✓		1
MBP	Known interactor			✓			1
RPA2	Known interactor				✓		1
TMED3	Known interactor			✓			1
RNASEL	Known interactor					✓	1
ASCC2	Known interactor					✓	1
PHC2	Known interactor					✓	1
KIFAP3	Known interactor				✓		1
RYR2	Known interactor					✓	1
CIITA	Known interactor				✓		1
ICAM2	Known interactor				✓		1
BAD	Known interactor			✓			1
COL4A3BP	Known interactor			✓			1
STK3	Known interactor			✓			1
MAPK8IP2	Known interactor					✓	1
KHDRBS1	Known interactor			✓			1
GLB1	Known interactor				✓		1
GPS2	Known interactor					✓	1
MPRIP	Known interactor			✓			1
SUPT16H	Known interactor				✓		1
NMRK2	Known interactor					✓	1
UVRAG	Known interactor				✓		1
DCN	Known interactor			✓			1
FAS	Known interactor				✓		1
DHRS2	Known interactor				✓		1
CENPB	Known interactor					✓	1
VPS18	Known interactor				✓		1
VPS28	Known interactor			✓			1
PLIN1	Known interactor			✓			1
DOC2A	Known interactor				✓		1
UBE2Z	Known interactor				✓		1
YJU2	Known interactor					✓	1
HIST1H2BJ	Known interactor				✓		1
KIF5B	Known interactor				✓		1
KHSRP	Known interactor			✓			1
REPS1	Known interactor			✓			1
MSRB3	Known interactor				✓		1
RNF214	Known interactor					✓	1
TANK	Known interactor			✓			1
FNTA	Known interactor			✓			1
FIP1L1	Known interactor				✓		1
BIN1	Known interactor			✓			1
GIGYF1	Known interactor				✓		1
RPS6KA2	Known interactor				✓		1
LAMB1	Known interactor				✓		1
CDC6	Known interactor				✓		1
CDK20	Known interactor				✓		1
MRAS	Known interactor				✓		1
DMTN	Known interactor					✓	1
GRK6	Known interactor			✓			1
RASA1	Known interactor				✓		1
ARHGAP21	Known interactor					✓	1
PDGFC	Known interactor				✓		1
MAPT	Known interactor					✓	1
PHKA1	Known interactor					✓	1
ATP13A2	Known interactor					✓	1
VPS29	Known interactor				✓		1
HTT	Known interactor				✓		1
DAXX	Known interactor				✓		1
NDUFA1	Known interactor				✓		1
ARL4A	Known interactor				✓		1
BYSL	Known interactor				✓		1
PDHB	Known interactor			✓			1
PIP5K1A	Known interactor				✓		1
SLC22A5	Known interactor				✓		1
SDHA	Known interactor				✓		1
ABCC4	Known interactor			✓			1
DEF6	Known interactor					✓	1
IRF5	Known interactor				✓		1
SNX1	Known interactor			✓			1
NEK7	Known interactor				✓		1
E2F1	Known interactor					✓	1
VRK2	Known interactor				✓		1
TWIST2	Known interactor			✓			1
HIST3H2BB	Known interactor				✓		1
STK40	Known interactor				✓		1
APBA3	Known interactor			✓			1
LGALS1	Known interactor			✓			1
RAB33B	Known interactor				✓		1
RASSF5	Known interactor				✓		1
MAPK9	Known interactor			✓			1
NET1	Known interactor				✓		1
OGT	Known interactor				✓		1
INSIG1	Known interactor				✓		1
PPP1R17	Known interactor				✓		1
CREBBP	Known interactor				✓		1
MID2	Known interactor				✓		1
ZNHIT3	Known interactor			✓			1
GOLGA8F	Known interactor				✓		1
KRTAP10-3	Known interactor					✓	1
AP3S2	Known interactor			✓			1
DRD1	Known interactor			✓			1
MORN4	Known interactor				✓		1
UQCRC1	Known interactor			✓			1
KCNQ1	Known interactor				✓		1
TRIP13	Known interactor					✓	1
NOL11	Known interactor				✓		1
EID2	Known interactor				✓		1
DENND5A	Known interactor				✓		1
DLEU1	Known interactor				✓		1
ACTN4	Known interactor			✓			1
KIF3A	Known interactor			✓			1
MAP3K8	Known interactor				✓		1
BMPR1B	Known interactor			✓			1
ZNF124	Known interactor			✓			1
SETBP1	Known interactor					✓	1
SPP1	Known interactor				✓		1
ACVRL1	Known interactor			✓			1
TRAF6	Known interactor				✓		1
GPS1	Known interactor			✓			1
RPP14	Known interactor				✓		1
HSF1	Known interactor			✓			1
BTBD2	Known interactor					✓	1
PRKCI	Known interactor			✓			1
CRADD	Known interactor				✓		1
TNFRSF10A	Known interactor				✓		1
FNBP1L	Known interactor				✓		1
SP1	Known interactor					✓	1
KLF1	Known interactor				✓		1
TRPC4AP	Known interactor				✓		1
SMARCD1	Known interactor			✓			1
AURKA	Known interactor			✓			1
AMOTL2	Known interactor				✓		1
IRF3	Known interactor			✓			1
PHF21A	Known interactor				✓		1
DVL3	Known interactor					✓	1
CARHSP1	Known interactor			✓			1
KCNJ1	Known interactor					✓	1
E2F2	Known interactor				✓		1
RAF1	Known interactor				✓		1
TAL2	Known interactor					✓	1
FRS3	Known interactor					✓	1
IGFBP3	Known interactor				✓		1
PIGK	Known interactor				✓		1
ANXA7	Known interactor				✓		1
LCP2	Known interactor			✓			1
RSBN1	Known interactor			✓			1
KLHL3	Known interactor				✓		1
TRIP6	Known interactor				✓		1
CELF3	Known interactor					✓	1
HSPH1	Known interactor				✓		1
FGF2	Known interactor				✓		1
SIAH2	Known interactor				✓		1
JAKMIP2	Known interactor			✓			1
SCTR	Known interactor				✓		1
BCR	Known interactor				✓		1
ERH	Known interactor					✓	1
FAM9B	Known interactor			✓			1
PSEN1	Known interactor			✓			1
ESR1	Known interactor					✓	1
CKAP4	Known interactor			✓			1
KHDRBS3	Known interactor				✓		1
MYO5C	Known interactor			✓			1
CSTF2T	Known interactor				✓		1
IFT27	Known interactor				✓		1
UQCRC2	Known interactor			✓			1
RUVBL2	Known interactor			✓			1
CCNJL	Known interactor				✓		1
SS18L1	Known interactor				✓		1
USHBP1	Known interactor					✓	1
HIVEP1	Known interactor				✓		1
PAN2	Known interactor				✓		1
SERPINE1	Known interactor			✓			1
GNPTG	Known interactor					✓	1
WNT7B	Known interactor				✓		1
CAND1	Known interactor				✓		1
LPAR2	Known interactor			✓			1
PA2G4	Known interactor				✓		1
ARHGEF28	Known interactor				✓		1
HSPB1	Known interactor				✓		1
CD96	Known interactor			✓			1
LRP1B	Known interactor					✓	1
CEP44	Known interactor			✓			1
GATAD2B	Known interactor			✓			1
WBP2	Known interactor			✓			1
HNRNPF	Known interactor				✓		1
HEXB	Known interactor				✓		1
VAV2	Known interactor				✓		1
RPRD2	Known interactor			✓			1
RET	Known interactor			✓			1
TBC1D5	Known interactor			✓			1
MEAF6	Known interactor					✓	1
PKN1	Known interactor			✓			1
CWC22	Known interactor				✓		1
KRT19	Known interactor			✓			1
CLCN3	Known interactor				✓		1
BCAR1	Known interactor				✓		1
PCBD2	Known interactor				✓		1
E2F4	Known interactor				✓		1
MDC1	Known interactor			✓			1
VPS4B	Known interactor			✓			1
RIN2	Known interactor			✓			1
PRMT1	Known interactor			✓			1
HSP90AA1	Known interactor				✓		1
FBXW8	Known interactor				✓		1
GLP1R	Known interactor					✓	1
GRIN2B	Known interactor					✓	1
IFNAR1	Known interactor			✓			1
TSC22D2	Known interactor				✓		1
HADHB	Known interactor				✓		1
CDC34	Known interactor			✓			1
CCDC88B	Known interactor					✓	1
CRK	Known interactor				✓		1
LRP1	Known interactor				✓		1
TOM1L1	Known interactor			✓			1
HSPG2	Known interactor			✓			1
ZFP64	Known interactor			✓			1
CFTR	Known interactor				✓		1
PKIA	Known interactor				✓		1
ZP3	Known interactor					✓	1
BMI1	Known interactor			✓			1
SSX2	Known interactor				✓		1
PITPNM1	Known interactor			✓			1
UBL4A	Known interactor				✓		1
ARHGEF11	Known interactor			✓			1
RILP	Known interactor				✓		1
PAIP2	Known interactor			✓			1
RABGGTB	Known interactor			✓			1
MSN	Known interactor				✓		1
ABI1	Known interactor				✓		1
RAN	Known interactor				✓		1
CPE	Known interactor				✓		1
YWHAG	Known interactor				✓		1
DTX1	Known interactor					✓	1
PTK2	Known interactor				✓		1
HMGB1	Known interactor			✓			1
PLAU	Known interactor				✓		1
CASP3	Known interactor				✓		1
HMGN1	Known interactor				✓		1
CD151	Known interactor			✓			1
RIMS2	Known interactor			✓			1
ARHGEF2	Known interactor			✓			1
WFIKKN1	Known interactor					✓	1
GDI2	Known interactor			✓			1
MCM2	Known interactor				✓		1
ODC1	Known interactor				✓		1
BCCIP	Known interactor			✓			1
KCNJ3	Known interactor			✓			1
EXOC6B	Known interactor				✓		1
EXOSC7	Known interactor					✓	1
MAPK1	Known interactor			✓			1
CLK1	Known interactor				✓		1
STAMBP	Known interactor			✓			1
SNRPB	Known interactor			✓			1
SMURF2	Known interactor			✓			1
EXOC8	Known interactor				✓		1
SOD3	Known interactor				✓		1
TCF4	Known interactor				✓		1
USP6	Known interactor				✓		1
PIAS2	Known interactor			✓			1
PDE3A	Known interactor				✓		1
JTB	Known interactor			✓			1
INSIG2	Known interactor				✓		1
FRMD6	Known interactor				✓		1
FAM207A	Known interactor				✓		1
DIS3	Known interactor			✓			1
LATS1	Known interactor					✓	1
SEC24B	Known interactor			✓			1
RNF115	Known interactor				✓		1
ING1	Known interactor				✓		1
GRIK5	Known interactor					✓	1
PPP1R8	Known interactor					✓	1
VDAC1	Known interactor				✓		1
PINK1	Known interactor			✓			1
SYN2	Known interactor			✓			1
XPO5	Known interactor				✓		1
ARFGAP1	Known interactor			✓			1
CD46	Known interactor				✓		1
SCRN1	Known interactor			✓			1
MPP2	Known interactor					✓	1
NBEA	Known interactor				✓		1
ILK	Known interactor			✓			1
PDE3B	Known interactor				✓		1
RPS6KA5	Known interactor			✓			1
CLIC1	Known interactor			✓			1
CEP55	Known interactor					✓	1
VPS45	Known interactor				✓		1
HELLS	Known interactor			✓			1
EIF4G3	Known interactor			✓			1
SPEF1	Known interactor					✓	1
ADRA1B	Known interactor					✓	1
IKZF1	Known interactor			✓			1
TRIM27	Known interactor			✓			1
RABIF	Known interactor					✓	1
PPP3CC	Known interactor					✓	1
RNF11	Known interactor				✓		1
ATP2B2	Known interactor			✓			1
PDS5A	Known interactor			✓			1
DGCR6	Known interactor					✓	1
RCC1	Known interactor				✓		1
HESX1	Known interactor					✓	1
GGA3	Known interactor				✓		1
DCP1A	Known interactor				✓		1
ELOA3	Known interactor					✓	1
CAPNS1	Known interactor			✓			1
UBE2G2	Known interactor			✓			1
RABAC1	Known interactor				✓		1
TOP1	Known interactor			✓			1
CDC27	Known interactor			✓			1
VEGFA	Known interactor				✓		1
ARHGEF4	Known interactor			✓			1
SNX2	Known interactor			✓			1
CCDC87	Known interactor				✓		1
HIST2H2AC	Known interactor					✓	1
CDK5RAP1	Known interactor				✓		1
RIBC1	Known interactor				✓		1
EAF1	Known interactor				✓		1
OSGEP	Known interactor				✓		1
SLCO1A2	Known interactor			✓			1
WDR1	Known interactor			✓			1
TAF9	Known interactor			✓			1
HSP90AB1	Known interactor				✓		1
DLST	Known interactor					✓	1
AKIP1	Known interactor				✓		1
ITGB2	Known interactor				✓		1
CCT3	Known interactor				✓		1
MAD1L1	Known interactor				✓		1
ASIC1	Known interactor			✓			1
UBE2D1	Known interactor				✓		1
YAP1	Known interactor			✓			1
PEX2	Known interactor				✓		1
DDX6	Known interactor				✓		1
SUMO4	Known interactor			✓			1
RAB39B	Known interactor				✓		1
TBC1D7	Known interactor				✓		1
PSMA1	Known interactor					✓	1
LMO4	Known interactor			✓			1
KIF1C	Known interactor				✓		1
SYNCRIP	Known interactor			✓			1
LY9	Known interactor			✓			1
HRAS	Known interactor			✓			1
JUP	Known interactor			✓			1
CENPE	Known interactor					✓	1
CCDC155	Known interactor			✓			1
GUCD1	Known interactor					✓	1
CSNK2A1	Known interactor			✓			1
BHLHE41	Known interactor				✓		1
TUBG2	Known interactor				✓		1
FCHSD2	Known interactor				✓		1
FAM161A	Known interactor			✓			1
MAGOH	Known interactor				✓		1
FANCC	Known interactor					✓	1
KLF5	Known interactor				✓		1
PER2	Known interactor				✓		1
FUBP1	Known interactor					✓	1
EVI5L	Known interactor			✓			1
CSK	Known interactor					✓	1
RAB11FIP5	Known interactor			✓			1
DOCK1	Known interactor				✓		1
CEBPB	Known interactor			✓			1
TMPO	Known interactor				✓		1
XPO6	Known interactor				✓		1
CCND3	Known interactor				✓		1
TCEANC	Known interactor			✓			1
ACVR1B	Known interactor			✓			1
RNF135	Known interactor			✓			1
MFAP5	Known interactor			✓			1
GTF2E1	Known interactor				✓		1
KLC3	Known interactor				✓		1
SLCO3A1	Known interactor				✓		1
ZFHX3	Known interactor				✓		1
ZNF593	Known interactor			✓			1
CCNH	Known interactor				✓		1
FGF7	Known interactor				✓		1
PFKFB1	Known interactor					✓	1
MEF2D	Known interactor			✓			1
KCNA4	Known interactor					✓	1
POU2F1	Known interactor			✓			1
POM121	Known interactor				✓		1
PIK3R2	Known interactor			✓			1
EXOSC4	Known interactor			✓			1
CCDC146	Known interactor				✓		1
SAP30BP	Known interactor				✓		1
SYK	Known interactor			✓			1
ARID5A	Known interactor				✓		1
GALNT13	Known interactor					✓	1
GSK3B	Known interactor			✓			1
TLN1	Known interactor					✓	1
ATP6V1E1	Known interactor			✓			1
EIF2B3	Known interactor					✓	1
EP300	Known interactor				✓		1
RHPN2	Known interactor				✓		1
WWP2	Known interactor					✓	1
RIN3	Known interactor				✓		1
CCNA2	Known interactor					✓	1
BUB3	Known interactor			✓			1
GORASP2	Known interactor			✓			1
HNRNPD	Known interactor			✓			1
CLDN3	Known interactor			✓			1
SH2D4A	Known interactor				✓		1
EGFL8	Known interactor				✓		1
PSMA4	Known interactor				✓		1
PARP1	Known interactor					✓	1
STON2	Known interactor			✓			1
FAM50B	Known interactor			✓			1
GNG11	Known interactor					✓	1
ZNF219	Known interactor				✓		1
CBL	Known interactor					✓	1
PLEKHB2	Known interactor			✓			1
NPM1	Known interactor			✓			1
SMG5	Known interactor				✓		1
YWHAQ	Known interactor			✓			1
PHB2	Known interactor			✓			1
FOXG1	Known interactor					✓	1
CASP2	Known interactor			✓			1
PRPF40A	Known interactor			✓			1
STK16	Known interactor			✓			1
APOA2	Known interactor					✓	1
CCNT2	Known interactor				✓		1
PPP1R16B	Known interactor			✓			1
RFK	Known interactor				✓		1
SNAP91	Known interactor			✓			1
ANKRD28	Known interactor				✓		1
NOLC1	Known interactor				✓		1
ITGA5	Known interactor				✓		1
ACACA	Known interactor			✓			1
GADD45A	Known interactor				✓		1
RBM39	Known interactor			✓			1
APC	Known interactor			✓			1
HYLS1	Known interactor					✓	1
GRIN2D	Known interactor					✓	1
MAATS1	Known interactor					✓	1
WBP11	Known interactor				✓		1
ASL	Known interactor			✓			1
CCDC70	Known interactor					✓	1
PEX19	Known interactor				✓		1
RCOR3	Known interactor			✓			1
HOMEZ	Known interactor					✓	1
EEA1	Known interactor				✓		1
GFI1B	Known interactor			✓			1
RALGPS1	Known interactor				✓		1
CLDN1	Known interactor				✓		1
CIC	Known interactor					✓	1
RNF8	Known interactor				✓		1
HSPA1A	Known interactor				✓		1
GMEB1	Known interactor			✓			1
TBC1D4	Known interactor				✓		1
TXN2	Known interactor			✓			1
TXLNA	Known interactor			✓			1
HAX1	Known interactor			✓			1
BARHL1	Known interactor					✓	1
LAPTM5	Known interactor				✓		1
SAA1	Known interactor				✓		1
C1orf109	Known interactor					✓	1
DEUP1	Known interactor					✓	1
ARHGEF3	Known interactor			✓			1
FAM214A	Known interactor				✓		1
PPP2R3A	Known interactor				✓		1
GAPDH	Known interactor				✓		1
PRPF38A	Known interactor					✓	1
SYNE4	Known interactor				✓		1
KPNA1	Known interactor			✓			1
FANCF	Known interactor			✓			1
IMP3	Known interactor			✓			1
PRKCZ	Known interactor			✓			1
AGAP1	Known interactor			✓			1
UPF3B	Known interactor				✓		1
GABRR1	Known interactor					✓	1
ATP2B1	Known interactor			✓			1
ZNF414	Known interactor					✓	1
MAPK14	Known interactor				✓		1
MAD2L2	Known interactor					✓	1
PHLPP1	Known interactor				✓		1
DCUN1D1	Known interactor			✓			1
RIMBP3	Known interactor				✓		1
PAIP2B	Known interactor				✓		1
ZBTB9	Known interactor					✓	1
VPS37B	Known interactor				✓		1
TRIM41	Known interactor				✓		1
MTA2	Known interactor					✓	1
MCM7	Known interactor				✓		1
TRAM2	Known interactor				✓		1
FBXW11	Known interactor				✓		1
SUV39H1	Known interactor				✓		1
NCL	Known interactor				✓		1
USP2	Known interactor			✓			1
PIH1D2	Known interactor				✓		1
MAVS	Known interactor			✓			1
DAG1	Known interactor					✓	1
RGS19	Known interactor				✓		1
PTPN11	Known interactor				✓		1
HINFP	Known interactor			✓			1
NONO	Known interactor			✓			1
CCNK	Known interactor				✓		1
LASP1	Known interactor			✓			1
EIF6	Known interactor			✓			1
GSPT2	Known interactor				✓		1
GPKOW	Known interactor			✓			1
APPL1	Known interactor			✓			1
DIP2A	Known interactor			✓			1
LAMA4	Known interactor			✓			1
BLOC1S6	Known interactor			✓			1
STX6	Known interactor				✓		1
ZMIZ2	Known interactor				✓		1
MAGEA12	Known interactor					✓	1
KRT6A	Known interactor					✓	1
ANKRD11	Known interactor			✓			1
FABP3	Known interactor					✓	1
ARHGAP10	Known interactor			✓			1
MTPAP	Known interactor				✓		1
BANP	Known interactor				✓		1
GAD1	Known interactor				✓		1
IL17A	Known interactor					✓	1
ASB8	Known interactor			✓			1
BAHD1	Known interactor			✓			1
UBE2L3	Known interactor			✓			1
CTSA	Known interactor				✓		1
RNF31	Known interactor				✓		1
DNAJA1	Known interactor				✓		1
CUL1	Known interactor				✓		1
U2AF2	Known interactor				✓		1
CDK11B	Known interactor				✓		1
EIF2B1	Known interactor			✓			1
AEN	Known interactor				✓		1
CCDC172	Known interactor			✓			1
IMMT	Known interactor			✓			1
CAMK1	Known interactor					✓	1
IL16	Known interactor			✓			1
CDC73	Known interactor				✓		1
RAB17	Known interactor			✓			1
DCP2	Known interactor				✓		1
MAP4K4	Known interactor				✓		1
WDR18	Known interactor			✓			1
DIEXF	Known interactor				✓		1
PBX2	Known interactor				✓		1
RRP12	Known interactor				✓		1
PDE4D	Known interactor					✓	1
ERCC8	Known interactor					✓	1
NUMA1	Known interactor			✓			1
RBP1	Known interactor				✓		1
HIF1AN	Known interactor			✓			1
KANK2	Known interactor			✓			1
TDG	Known interactor				✓		1
PDE4B	Known interactor				✓		1
SF3B1	Known interactor			✓			1
PTRH2	Known interactor				✓		1
RNF181	Known interactor			✓			1
EHD2	Known interactor			✓			1
MAST1	Known interactor					✓	1
CALM2	Known interactor				✓		1
NOXA1	Known interactor				✓		1
ARHGEF12	Known interactor				✓		1
HHEX	Known interactor				✓		1
DNAJC5	Known interactor			✓			1
ARID1B	Known interactor			✓			1
MBD3	Known interactor				✓		1
ZGPAT	Known interactor				✓		1
MICALL1	Known interactor				✓		1
NXF1	Known interactor				✓		1
GBP2	Known interactor				✓		1
SPRY2	Known interactor				✓		1
DRAP1	Known interactor				✓		1
AKAP6	Known interactor			✓			1
LZTR1	Known interactor					✓	1
CD9	Known interactor				✓		1
RPL13A	Known interactor			✓			1
SREBF2	Known interactor				✓		1
MAP4	Known interactor			✓			1
SMURF1	Known interactor				✓		1
ANK2	Known interactor					✓	1
STK36	Known interactor				✓		1
MKRN1	Known interactor			✓			1
FOXA3	Known interactor				✓		1
SPATA22	Known interactor					✓	1
EIF3G	Known interactor			✓			1
CHMP4C	Known interactor			✓			1
DAB2	Known interactor			✓			1
TUBA4A	Known interactor				✓		1
VAC14	Known interactor				✓		1
FST	Known interactor				✓		1
AIMP2	Known interactor			✓			1
TAF12	Known interactor			✓			1
SMYD1	Known interactor					✓	1
ERBB2	Known interactor			✓			1
HOXB6	Known interactor			✓			1
TOM1	Known interactor			✓			1
FHL2	Known interactor			✓			1
TRAF3	Known interactor				✓		1
PPP2CA	Known interactor					✓	1
AANAT	Known interactor				✓		1
SUPT5H	Known interactor			✓			1
EXOSC9	Known interactor				✓		1
PKP4	Known interactor			✓			1
FAM193B	Known interactor			✓			1
CCDC85B	Known interactor				✓		1
LSM5	Known interactor			✓			1
NR1H3	Known interactor					✓	1
ATXN1L	Known interactor			✓			1
XRCC1	Known interactor			✓			1
LONP1	Known interactor			✓			1
KRTAP10-7	Known interactor					✓	1
FNBP1	Known interactor				✓		1
ST6GALNAC1	Known interactor			✓			1
KRT20	Known interactor			✓			1
CYTH2	Known interactor			✓			1
ATXN3	Known interactor			✓			1
PSMD11	Known interactor				✓		1
LYST	Known interactor				✓		1
RPH3AL	Known interactor				✓		1
HMGA1	Known interactor				✓		1
GNG7	Known interactor				✓		1
SERPINA3	Known interactor				✓		1
YOD1	Known interactor				✓		1
ZNF461	Known interactor					✓	1
PRSS23	Known interactor				✓		1
UTRN	Known interactor				✓		1
EIF2B5	Known interactor				✓		1
POLR2C	Known interactor			✓			1
PLCD1	Known interactor				✓		1
GAK	Known interactor			✓			1
PSEN2	Known interactor				✓		1
LMNA	Known interactor			✓			1
EXOSC6	Known interactor				✓		1
CEP131	Known interactor					✓	1
FADD	Known interactor				✓		1
RNF126	Known interactor				✓		1
SOGA1	Known interactor				✓		1
RND3	Known interactor				✓		1
CCDC33	Known interactor					✓	1
ZFC3H1	Known interactor				✓		1
PIAS4	Known interactor			✓			1
SIN3A	Known interactor			✓			1
STUB1	Known interactor			✓			1
CFLAR	Known interactor				✓		1
SLC2A1	Known interactor			✓			1
KLRK1	Known interactor			✓			1
UBXN2B	Known interactor				✓		1
PFN1	Known interactor				✓		1
CLOCK	Known interactor			✓			1
TUBG1	Known interactor				✓		1
RABEPK	Known interactor				✓		1
BICD1	Known interactor				✓		1
TCOF1	Known interactor				✓		1
ITSN2	Known interactor				✓		1
EPHA7	Known interactor			✓			1
OTUB1	Known interactor					✓	1
RHOBTB3	Known interactor			✓			1
PCBP1	Known interactor			✓			1
PTPN1	Known interactor					✓	1
GTF2H1	Known interactor				✓		1
PDCL	Known interactor				✓		1
MGMT	Known interactor				✓		1
TPR	Known interactor			✓			1
UBE2G1	Known interactor			✓			1
USF1	Known interactor					✓	1
TRAF2	Known interactor				✓		1
DPY30	Known interactor			✓			1
SNAP47	Known interactor					✓	1
MAB21L2	Known interactor			✓			1
KPNA4	Known interactor				✓		1
SYVN1	Known interactor			✓			1
GPANK1	Known interactor			✓			1
TRAF4	Known interactor			✓			1
EIF3C	Known interactor			✓			1
CDC37	Known interactor				✓		1
POLR2L	Known interactor			✓			1
ATXN2	Known interactor			✓			1
RGS8	Known interactor					✓	1
TRIM32	Known interactor			✓			1
MAT2A	Known interactor				✓		1
L3MBTL4	Known interactor			✓			1
SPTAN1	Known interactor			✓			1
AGO2	Known interactor					✓	1
TACC3	Known interactor				✓		1
OTUD4	Known interactor				✓		1
RTN1	Known interactor					✓	1
PNMA1	Known interactor			✓			1
ATM	Known interactor				✓		1
ECT2	Known interactor				✓		1
KAT7	Known interactor					✓	1
NCKIPSD	Known interactor					✓	1
ITGA6	Known interactor				✓		1
ARF5	Known interactor				✓		1
PDGFB	Known interactor				✓		1
[truncated: 2,409 more rows]
